# Supplementary material for: Unveiling microbial guilds and symbiotic relationships in Antarctic sponge microbiomes
Source: Sci Rep. 2024 Mar 16;14:6371. doi: 10.1038/s41598-024-56480-w (PMC10944490; doi:10.1038/s41598-024-56480-w)
Supplement: Supplementary file 2 — Supplementary Information 2. [file 41598_2024_56480_MOESM2_ESM.xlsx]

## Sheet: Table S1
Supplementary Table S1. Sponge and SW samples used in this study, indicating the samples that were used for tag sequencing (16S/18S rRNA) and metagenomics. The sample code, sampling date, depth, location, and detailed taxonomy of the sponge species analyzed are included.
Sample ID	Sample name	Year	Sample type	Date sampling	Depth (m)	Lat_S	Long_W	V4 16S	V9 18S	Metagenome	Sponge class	Sponge subclass	Sponge order	Sponge familiy	Sponge genus	Sponge species
E36	2015_sponge_17/01/2015	2015	sponge	2015-01-17	13	62.191306	58.876528	no	yes	no	Demospongiae	Heteroscleromorpha	Poecilosclerida	Microcionidae	Clathria (Axosuberites)	Clathria (Axosuberites) sp.
E6	2013_sponge_17/01/2013	2013	sponge	2013-01-17	20	62.191306	58.876528	yes	yes	no	Demospongiae	Heteroscleromorpha	Poecilosclerida	Microcionidae	Clathria (Thalysias)	Clathria (Thalysias) sp.
E23	2014_sponge_15/01/2014	2014	sponge	2014-01-15	10	62.191306	58.876528	yes	yes	no	Demospongiae	Keratosa	Dendroceratida	Darwinellidae	Dendrilla	Dendrilla antarctica		Dendrilla antarctica
E28	2015_sponge_14/01/2015	2015	sponge	2015-01-14	15	62.191306	58.876528	yes	yes	no	Demospongiae	Keratosa	Dendroceratida	Darwinellidae	Dendrilla	Dendrilla antarctica		Haliclona (Gellius) sp.
E33	2015_sponge_17/01/2015	2015	sponge	2015-01-17	13	62.191306	58.876528	yes	yes	no	Demospongiae	Keratosa	Dendroceratida	Darwinellidae	Dendrilla	Dendrilla antarctica		Hymeniacidon torquata
E11	2013_sponge_41296	2013	sponge	2013-01-22	27	62.024861	58.877222	yes	yes	no	Demospongiae	Heteroscleromorpha	Haplosclerida	Chalinidae	Haliclona (Gellius)	Haliclona (Gellius) sp.		Iophon sp.
E9	2013_sponge_41292	2013	sponge	2013-01-18	27	62.024861	58.877222	yes	yes	yes	Demospongiae	Heteroscleromorpha	Suberitida	Halichondriidae	Hymeniacidon	Hymeniacidon torquata		Isodictya erinacea
E16	2014_sponge_13/01/2014	2014	sponge	2014-01-13	9	62.205778	58.949278	yes	yes	yes	Demospongiae	Heteroscleromorpha	Poecilosclerida	Acarnidae	Iophon	Iophon sp.		Kirkpatrickia variolosa
E25	2014_sponge_17/01/2014	2014	sponge	2014-01-17	18	62.217125	58.836003	yes	yes	no	Demospongiae	Heteroscleromorpha	Poecilosclerida	Acarnidae	Iophon	Iophon sp.		Leucetta antarctica
E15	2014_sponge_13/01/2014	2014	sponge	2014-01-13	9	62.205778	58.949278	yes	yes	no	Demospongiae	Heteroscleromorpha	Poecilosclerida	Isodictyidae	Isodictya	Isodictya erinacea		Leucetta sp.
E8	2013_sponge_41296	2013	sponge	2013-01-22	17	62.19975	58.943083	yes	yes	yes	Demospongiae	Heteroscleromorpha	Poecilosclerida	Hymedesmiidae	Kirkpatrickia	Kirkpatrickia variolosa		Megaciella aff. annectens
E39	2015_sponge_17/01/2015	2015	sponge	2015-01-17	13	62.191306	58.876528	yes	yes	no	Demospongiae	Heteroscleromorpha	Poecilosclerida	Hymedesmiidae	Kirkpatrickia	Kirkpatrickia variolosa		Mycale magellanica
E43	2015_sponge_17/01/2015	2015	sponge	2015-01-17	13	62.191306	58.876528	yes	yes	no	Demospongiae	Heteroscleromorpha	Poecilosclerida	Hymedesmiidae	Kirkpatrickia	Kirkpatrickia variolosa		Myxilla (Burtonanchora) sp.
E10	2013_sponge_41296	2013	sponge	2013-01-22	27	62.024861	58.877222	yes	yes	yes	Calcarea	Calcinea	Clathrinida	Leucettidae	Leucetta	Leucetta antarctica		NA
E27	2015_sponge_13/01/2015	2015	sponge	2015-01-13	25	62.191306	58.876528	yes	yes	yes	Calcarea	Calcinea	Clathrinida	Leucettidae	Leucetta	Leucetta sp.		Neofibularia sp.
E34	2015_sponge_17/01/2015	2015	sponge	2015-01-17	13	62.191306	58.876528	yes	yes	no	Calcarea	Calcinea	Clathrinida	Leucettidae	Leucetta	Leucetta sp.
E12	2013_sponge_41296	2013	sponge	2013-01-22	27	62.024861	58.877222	yes	yes	yes	Demospongiae	Heteroscleromorpha	Poecilosclerida	Acarnidae	Megaciella aff.	Megaciella aff. annectens
E21	2014_sponge_15/01/2014	2014	sponge	2014-01-15	10	62.191306	58.876528	yes	yes	no	Demospongiae	Heteroscleromorpha	Poecilosclerida	Acarnidae	Megaciella aff.	Megaciella aff. annectens
E18	2014_sponge_13/01/2014	2014	sponge	2014-01-13	9	62.205778	58.949278	yes	yes	yes	Demospongiae	Heteroscleromorpha	Poecilosclerida	Mycalidae	Mycale	Mycale magellanica
E4	2013_sponge_13/01/2013	2013	sponge	2013-01-13	5	62.216722	58.808528	yes	yes	yes	Demospongiae	Heteroscleromorpha	Poecilosclerida	Myxillidae	Myxilla (Burtonanchora)	Myxilla (Burtonanchora) sp.
SW13	2013_seawater_41296	2013	seawater	2013-01-22	27	62.199753	58.943083	yes	yes	no	NA	NA	NA		NA	NA
SW14_1	2014_seawater_41652	2014	seawater	2014-01-13	9	62.205778	58.949278	yes	yes	no	NA	NA	NA		NA	NA
SW14_2	2014_seawater_41654	2014	seawater	2014-01-15	10	62.191306	58.876528	yes	yes	no	NA	NA	NA		NA	NA
SW14_3	2014_seawater_41656	2014	seawater	2014-01-17	18	62.217125	58.836003	yes	yes	no	NA	NA	NA		NA	NA
SW15	2015_seawater_17/01/2015	2015	seawater	2015-01-17	13	62.191306	58.876528	yes	yes	no	NA	NA	NA		NA	NA
E35	2015_sponge_17/01/2015	2015	sponge	2015-01-17	13	62.191306	58.876528	yes	yes	yes	Demospongiae	Heteroscleromorpha	Biemnida	Biemnidae	Neofibularia	Neofibularia sp.
E41	2015_sponge_17/01/2015	2015	sponge	2015-01-17	13	62.191306	58.876528	yes	yes	no	Demospongiae	Heteroscleromorpha	Poecilosclerida	Hymedesmiidae	Phorbas	Phorbas domini
E22	2014_sponge_15/01/2014	2014	sponge	2014-01-15	10	62.191306	58.876528	yes	yes	no	Demospongiae	Heteroscleromorpha	Suberitida	Suberitidae	Pseudosuberites	Pseudosuberites sp.
E40	2015_sponge_17/01/2015	2015	sponge	2015-01-17	13	62.191306	58.876528	yes	yes	no	Demospongiae	Heteroscleromorpha	Poecilosclerida	Latrunculiidae	Strongylodesma	Strongylodesma sp.
E24	2014_sponge_15/01/2014	2014	sponge	2014-01-15	10	62.191306	58.876528	yes	yes	no	Demospongiae	Heteroscleromorpha	Suberitida	Suberitidae	Suberites	Suberites sp.
E7	2013_sponge_17/01/2013	2013	sponge	2013-01-17	20	62.191306	58.876528	yes	yes	no	Demospongiae	No ID available	No ID available	No ID available	No ID available	Undetermined Demospongiae

## Sheet: Table S2
Supplementary Table S2. Summary of tag sequencing analyses for 18S and 16S rRNA sequences and ecological indices (Chao1, Simpson, Shannon) for sponge and SW samples.
Sample ID	Sponge genus	Bacteria/Archaea					Eukarya
		N° of sequences	N° of ASVs	Chao1	Simpson	Shannon	N° of sequences	N° of ASVs	Chao1	Simpson	Shannon
E4	Myxilla (Burtonanchora)	1,778,143	733	733	0.75	2.03	717	25	25	0.92	2.77
E6	Clathria (Thalysias)	668,928	1,107	1,107	0.67	2.73	254,542	223	223	0.91	3.26
E7	No ID available	252,207	218	218	0.24	0.78	14,388	56	56	0.58	1.76
E8	Kirkpatrickia	469,130	1,460	1,460	0.9	3.89	22,218	71	71	0.94	3.47
E9	Hymeniacidon	581,015	525	525	0.75	2.37	1,710	25	25	0.88	2.48
E10	Leucetta	626,552	320	320	0.85	2.3	43,934	118	118	0.89	2.95
E11	Haliclona (Gellius)	1,764,874	3,877	3,877	0.98	5.7	30,497	128	128	0.94	3.52
E12	Megaciella aff.	792,308	1,010	1,010	0.85	2.74	315,375	165	165	0.84	2.73
E15	Isodictya	46,458	33	33	0.16	0.49	373	15	15	0.9	2.42
E16	Iophon	58,283	92	92	0.7	1.66	158	7	7	0.74	1.62
E18	Mycale	53,567	29	29	0.77	1.67	1,204	10	10	0.55	1.16
E21	Megaciella aff.	274,249	977	977	0.94	4.06	149,420	66	66	0.15	0.51
E22	Pseudosuberites	458,546	382	382	0.11	0.45	33,535	124	124	0.96	3.73
E23	Dendrilla	211,892	465	465	0.92	3.31	15,828	87	87	0.86	2.87
E24	Suberites	311,386	1,337	1,337	0.98	5.5	3,875	75	75	0.97	3.79
E25	Iophon	333,454	484	484	0.72	2.09	1,202	29	29	0.76	2.25
E27	Leucetta	57,386	71	71	0.78	2.27	838	22	22	0.9	2.65
E28	Dendrilla	16,017	92	92	0.93	3.31	2,531	53	53	0.91	3.16
E33	Dendrilla	46,409	54	54	0.83	2.25	567	21	21	0.79	2.2
E34	Leucetta	27,086	20	20	0.72	1.6	858	27	27	0.91	2.71
E35	Neofibularia	18,482	22	22	0.65	1.66	4,357	45	45	0.84	2.64
E36	Clathria (Axosuberites)	-	-	-	-	-	196	9	9	0.85	1.98
E39	Kirkpatrickia	62,356	96	96	0.52	1.59	222	10	10	0.85	2.05
E40	Strongylodesma	56,752	82	82	0.79	2.37	138	10	10	0.79	1.88
E41	Phorbas	62,493	71	71	0.2	0.67	306	16	16	0.75	2.04
E43	Kirkpatrickia	49,561	59	59	0.27	0.84	66	7	7	0.78	1.71
SW13	NA	296,362	523	523	0.94	3.71	1,800,419	290	290	0.73	2.35
SW14_1	NA	721,845	1,150	1,150	0.96	4.06	672,406	258	258	0.91	3.29
SW14_2	NA	791,604	678	678	0.94	3.68	614,855	222	222	0.87	2.94
SW14_3	NA	687,873	904	904,025	0.94	3.73	870,993	247	247	0.89	3.03
SW15	NA	96,579	278	278	0.96	3.91	85,716	98	98	0.89	2.74

## Sheet: Table S3
Supplementary Table S3. Topological properties of the co-occurrence networks of microbial communities associated with Antarctic sponges.
	Bacteria	Eukarya
Nº of nodes	50	22
Nº of edges	115	15
Avg. number of neighbors	6267	1.6
Network diameter	5	2
Network radius	3	1
Characteristic path length	2136	1.6
Clustering coefficient	0.451	0
Network density	0.216	0.4
Network heterogeneity	0.736	0.75
Network centralization	0.47	1
Connected components	5	7

## Sheet: Table S4
Supplementary Table S4. Summary of the metagenomic sequences and assembly results of the Antarctic sponge microbiomes
	Myxilla sp. (E4)	Kirkpatrickia variolosa (E8)	Hymeniacidon torquata (E9)	Leucetta sp. (E10+E27)	Megaciella aff.annectens (E12)	Iophon sp (E16)	Mycale magellanica (E18)	Neofibularia sp. (E35)
HQ reads (Q>28)	15475241	52698688	4299287	53492261	73323935	737909	51161294	63379148
k-mer	127	119	127	127	127	79	127	127
# contigs (>= 0 bp)	102203	149656	68642	168203	177362	5041	88535	37754
# contigs (>= 1000 bp)	34843	34302	24645	35982	51687	826	33009	8122
# contigs (>= 5000 bp)	3888	3082	776	3111	6259	17	7472	1341
# contigs (>= 10000 bp)	820	1008	127	1624	2028	0	2253	819
# contigs (>= 25000 bp)	164	204	24	592	515	0	294	375
# contigs (>= 50000 bp)	41	51	6	212	154	0	81	190
Total length (>= 0 bp)	141157604	155696650	76033707	192962880	232203272	3495189	166565510	64670947
Total length (>= 1000 bp)	103016318	92763283	49569955	117569952	169413839	1394010	137382853	47465051
Total length (>= 5000 bp)	36702446	35451533	6677189	62289149	74913831	102595	77370064	35172636
Total length (>= 10000 bp)	16253813	21435974	2573370	51985028	46557897	0	41501775	31519075
Total length (>= 25000 bp)	7044996	9568759	1028361	35942579	24654614	0	13721220	24432293
Total length (>= 50000 bp)	2866034	4503325	353972	22944729	12295853	0	6581346	18015580
# contigs	73518	98411	53121	116732	111969	2590	61971	26561
Largest contig	171274	354847	70507	1608323	254828	7077	183887	452349
Total length	128351485	136087828	69291477	172292762	209446012	2592365	156608567	59802080
GC (%)	44.8	38.7	43.84	44.1	42.93	47.71	45	42.85
N50	2688	1734	1544	1851	3023	1056	4908	12857
N75	1278	840	925	841	1300	703	2108	1264
L50	11556	15094	12634	11910	14043	731	7661	679
L75	28879	44486	27140	48720	40864	1482	19931	5785
# N's per 100 kbp	0	0	0	0	0	0	0	0
Total genes predicted	128795	241207	72984	236484	240978	6989	159805	83187
Total genes annotated (EggNOG Database)	25071(19%)	83970(35%)	18597(25%)	89958(38%)	89985(37%)	4026(58%)	60205(38%)	49768(60%)

## Sheet: Table S5
Supplementary Table S5. Genus-level taxonomic classification based on metagenomic sequences.
	Leucetta (E10+E27)	Megaciella aff. (E12)	Iophon (E16)	Mycale (E18)	Neofibularia (E35)	Myxilla (Burtonanchora) (E4)	Kirkpatrickia (E8)	Hymeniacidon (E9)
Archaea;Thaumarchaeota;NA;Nitrosopumilales;Nitrosopumilaceae;Nitrosopumilus;	9.4	20	0.2	4.4	18.7	5.1	0.1	0
Bacteria;Proteobacteria;Alphaproteobacteria;Rhodobacterales;Rhodobacteraceae;Octadecabacter;	0.3	0.7	18.2	5.1	1.2	0.1	0.2	0.2
Bacteria;Proteobacteria;Alphaproteobacteria;Rhodobacterales;Rhodobacteraceae;Sulfitobacter;	0.5	2	10.5	7.6	3	0.3	0.6	0.8
Bacteria;Bacteroidetes;Flavobacteriia;Flavobacteriales;Flavobacteriaceae;Polaribacter;	0.6	0.3	0	0.1	0.2	1	1.7	11.2
Bacteria;Proteobacteria;Gammaproteobacteria;Thiotrichales;Piscirickettsiaceae;Cycloclasticus;	0.3	0.5	0.5	1.4	0.1	7.9	0.6	3.3
Bacteria;Proteobacteria;Alphaproteobacteria;Rhodobacterales;Rhodobacteraceae;Roseovarius;	0.5	2.2	3.2	2.5	3.8	0.4	0.9	0.5
Bacteria;Proteobacteria;Gammaproteobacteria;Pseudomonadales;Pseudomonadaceae;Pseudomonas;	1.5	1.4	0.5	1.4	0.9	2.4	2.6	1.5
Bacteria;Proteobacteria;Alphaproteobacteria;Pelagibacterales;Pelagibacteraceae;Candidatus Pelagibacter;	0.2	0.7	0	0.1	0.6	0.8	1.5	7.6
Bacteria;Proteobacteria;Alphaproteobacteria;Rhizobiales;Phyllobacteriaceae;Mesorhizobium;	0.8	0.7	4.9	0.9	0.7	0.4	0.9	0.4
Bacteria;Proteobacteria;Alphaproteobacteria;Rhodobacterales;Rhodobacteraceae;Ruegeria;	0.4	1.6	1.7	1.8	2.2	0.2	0.4	0.3
Bacteria;Proteobacteria;Alphaproteobacteria;Rhodobacterales;Rhodobacteraceae;Loktanella;	0.3	1.4	1.5	1.4	2.3	0.2	0.4	0.3
Bacteria;Proteobacteria;Alphaproteobacteria;Rhodobacterales;Rhodobacteraceae;Rhodobacter;	0.5	1.4	2.1	1.2	1.8	0.2	0.2	0.3
Bacteria;Proteobacteria;Gammaproteobacteria;NA;NA;Pseudohongiella;	0.1	1.3	0.2	2.5	0.3	2.6	0.2	0.1
Bacteria;Proteobacteria;Gammaproteobacteria;NA;NA;Candidatus Thioglobus;	0.3	0.3	0	0.1	0.1	1.4	0.9	2.6
Bacteria;Proteobacteria;Alphaproteobacteria;Rhodobacterales;Rhodobacteraceae;Roseobacter;	0.2	0.9	1.2	1.5	1.2	0.1	0.2	0.2
Bacteria;Proteobacteria;Gammaproteobacteria;Vibrionales;Vibrionaceae;Vibrio;	0.7	0.5	0.2	0.5	0.3	1.2	1.1	1
Bacteria;Proteobacteria;Betaproteobacteria;Methylophilales;Methylophilaceae;Methylotenera;	4.8	0	0	0	0	0.1	0.2	0.1
Bacteria;Proteobacteria;Alphaproteobacteria;Rhizobiales;Rhizobiaceae;Rhizobium;	0.7	0.7	1.1	0.8	0.8	0.3	0.6	0.4
Bacteria;Nitrospinae;Nitrospinia;Nitrospinales;Nitrospinaceae;Nitrospina;	1.8	0.2	0	0.8	0.1	2.1	0	0.1
Bacteria;Proteobacteria;Gammaproteobacteria;Chromatiales;Ectothiorhodospiraceae;Thioalkalivibrio;	0.6	0.6	0	0.1	0.4	0.8	1.6	0.7
Bacteria;Actinobacteria;Actinobacteria;Streptomycetales;Streptomycetaceae;Streptomyces;	0.5	0.5	0.1	0.4	0.2	1.2	0.6	1
Bacteria;Proteobacteria;Alphaproteobacteria;Kiloniellales;Kiloniellaceae;Kiloniella;	0.7	0.3	1.8	0.3	0.4	0.3	0.5	0.3
Bacteria;Proteobacteria;Alphaproteobacteria;Rhodobacterales;Rhodobacteraceae;Jannaschia;	0.2	0.8	1.3	0.7	1.2	0.1	0.1	0.2
Bacteria;Proteobacteria;Gammaproteobacteria;Oceanospirillales;Halomonadaceae;Halomonas;	0.5	0.5	0.2	0.4	0.4	0.9	1.1	0.6
Bacteria;Proteobacteria;Alphaproteobacteria;Rhodobacterales;Rhodobacteraceae;Paracoccus;	0.3	0.9	0.7	0.7	1.4	0.2	0.3	0.2
Bacteria;Proteobacteria;Alphaproteobacteria;Rhodobacterales;Rhodobacteraceae;Planktotalea;	0.1	0.5	1.5	1	1	0	0.1	0.1
Bacteria;Proteobacteria;Betaproteobacteria;Nitrosomonadales;Nitrosomonadaceae;Nitrosomonas;	1.5	0.3	0.6	0.3	0.1	0.5	0.6	0.4
Bacteria;Candidatus Tectomicrobia;NA;NA;NA;Candidatus Entotheonella;	0.3	0.3	0	0.2	0.1	1.9	0.3	1.3
Bacteria;Proteobacteria;Alphaproteobacteria;Rhodobacterales;Rhodobacteraceae;Halocynthiibacter;	0.1	0.4	2	0.9	0.8	0	0.1	0.1
Bacteria;Proteobacteria;Alphaproteobacteria;Rhodobacterales;Rhodobacteraceae;Pseudovibrio;	0.3	0.3	1.8	1	0.4	0.1	0.2	0.1
Bacteria;Proteobacteria;Gammaproteobacteria;Alteromonadales;Alteromonadaceae;Marinobacter;	0.4	0.5	0.1	0.6	0.3	1	0.8	0.5
Bacteria;Proteobacteria;Alphaproteobacteria;Rhodobacterales;Rhodobacteraceae;Pseudoruegeria;	0.1	0.7	1.3	0.5	1.2	0.1	0.1	0.1
Bacteria;Proteobacteria;Alphaproteobacteria;Rhodobacterales;Rhodobacteraceae;Marinosulfonomonas;	0	0.3	2.4	0.6	0.7	0	0	0
Bacteria;Proteobacteria;Alphaproteobacteria;Rhodobacterales;Rhodobacteraceae;Pseudorhodobacter;	0.1	0.5	1.5	0.8	0.9	0.1	0.1	0.1
Bacteria;Proteobacteria;Alphaproteobacteria;Rhizobiales;Bradyrhizobiaceae;Bradyrhizobium;	0.8	0.5	0.5	0.6	0.4	0.5	0.4	0.3
Bacteria;Bacteroidetes;Flavobacteriia;Flavobacteriales;Flavobacteriaceae;Tenacibaculum;	0.2	0.1	0	0	0.1	0.3	0.5	2.8
Archaea;Thaumarchaeota;NA;Nitrosopumilales;Nitrosopumilaceae;Candidatus Nitrosoarchaeum;	0.7	1.3	0	0.3	1.3	0.4	0	0
Bacteria;Proteobacteria;Alphaproteobacteria;Rhodobacterales;Hyphomonadaceae;Hellea;	0	0.1	0.2	3.2	0	0.1	0.1	0
Bacteria;Proteobacteria;Alphaproteobacteria;Sphingomonadales;Sphingomonadaceae;Sphingomonas;	0.6	0.4	0.4	0.8	0.3	0.6	0.5	0.2
Bacteria;Proteobacteria;Alphaproteobacteria;Rhodobacterales;Rhodobacteraceae;Labrenzia;	0.5	0.5	0.5	0.5	0.7	0.1	0.3	0.2
Bacteria;Proteobacteria;Alphaproteobacteria;Rhodobacterales;Rhodobacteraceae;Phaeobacter;	0.2	0.5	0.6	0.9	0.8	0.1	0.2	0.1
Bacteria;Proteobacteria;Alphaproteobacteria;Rhodobacterales;Rhodobacteraceae;Litoreibacter;	0.1	0.7	0.4	0.6	1.3	0.1	0.1	0.1
Bacteria;Proteobacteria;Alphaproteobacteria;Rhodobacterales;Rhodobacteraceae;Thalassobius;	0.1	0.7	0.4	0.6	1.1	0.1	0.1	0.1
Bacteria;Proteobacteria;Gammaproteobacteria;Legionellales;Legionellaceae;Legionella;	0.4	0.3	0	0.2	0.2	0.6	1	0.5
Bacteria;Proteobacteria;Betaproteobacteria;Burkholderiales;Burkholderiaceae;Burkholderia;	0.5	0.3	0.1	0.2	0.2	0.6	0.5	0.4
Bacteria;Proteobacteria;Gammaproteobacteria;Thiotrichales;Thiotrichaceae;Thiothrix;	0.4	0.3	0.1	0.1	0.1	0.5	1	0.4
Bacteria;Proteobacteria;Alphaproteobacteria;Rhodospirillales;Rhodospirillaceae;Thalassospira;	0.7	0.2	0.9	0.3	0.3	0.2	0.2	0.2
Bacteria;Proteobacteria;Gammaproteobacteria;Alteromonadales;Pseudoalteromonadaceae;Pseudoalteromonas;	0.4	0.3	0.1	0.4	0.1	0.7	0.4	0.3
Bacteria;Proteobacteria;Alphaproteobacteria;Rhodobacterales;Rhodobacteraceae;Leisingera;	0.1	0.4	0.5	0.6	0.5	0.1	0.4	0.2
Bacteria;Actinobacteria;Actinobacteria;Corynebacteriales;Mycobacteriaceae;Mycobacterium;	0.3	0.3	0.2	0.2	0.2	0.7	0.4	0.5
Eukaryota;NA;NA;Choanoflagellida;Salpingoecidae;Monosiga;Monosiga brevicollis;	2.4	5.4	26.2	6.3	6	4.1	3.6	4.2
Eukaryota;NA;NA;Choanoflagellida;Salpingoecidae;Salpingoeca;Salpingoeca rosetta;	1.9	4.5	5.4	4.9	1.8	5.7	1.3	4.6
Eukaryota;Apicomplexa;Aconoidasida;Haemosporida;Plasmodiidae;Plasmodium;Plasmodium ovale;	0.8	0.2	19.9	0.4	1	0.4	2.7	0.4
Eukaryota;NA;Dinophyceae;Suessiales;Symbiodiniaceae;Symbiodinium;Symbiodinium microadriaticum;	1.9	1.7	2.6	1.4	1.9	1.5	1.3	1.3
Eukaryota;Mucoromycota;Glomeromycetes;Glomerales;Glomeraceae;Rhizophagus;Rhizophagus irregularis;	2.1	1.5	0.9	2.3	0.6	2.2	0.7	1.6
Eukaryota;NA;NA;Longamoebia;Acanthamoebidae;Acanthamoeba;Acanthamoeba castellanii;	0.6	1.9	1.2	1.8	1.5	2.3	1	1.7
Eukaryota;NA;NA;Isochrysidales;Noelaerhabdaceae;Emiliania;Emiliania huxleyi;	0.8	1.8	0.9	0.9	1	1.1	2.7	1.4
Eukaryota;NA;NA;Prymnesiales;Chrysochromulinaceae;Chrysochromulina;Chrysochromulina sp. CCMP291;	0.8	2.8	0.3	0.7	1	1	2.9	1.2
Eukaryota;NA;Cryptophyta;Pyrenomonadales;Geminigeraceae;Guillardia;Guillardia theta;	1.2	2.3	1	0.9	0.7	1.2	0.9	1.1
Eukaryota;NA;NA;NA;Apusomonadidae;Thecamonas;Thecamonas trahens;	0.6	1.6	0.6	0.9	2.5	1.1	0.6	1.1
Eukaryota;Chromerida;NA;NA;NA;Vitrella;Vitrella brassicaformis;	2.1	0.9	0.5	0.8	0.9	0.9	0.7	0.8
Eukaryota;Bacillariophyta;Coscinodiscophyceae;Thalassiosirales;Thalassiosiraceae;Thalassiosira;Thalassiosira oceanica;	0.9	1.1	0.6	1.8	0.5	0.3	1.2	0.3
Eukaryota;Chytridiomycota;Chytridiomycetes;Chytridiales;Chytriomycetaceae;Rhizoclosmatium;Rhizoclosmatium globosum;	0.4	0.8	2	0.8	0.3	0.7	0.4	1.1
Eukaryota;Chlorophyta;Chlorophyceae;Chlamydomonadales;Volvocaceae;Volvox;Volvox carteri;	0.5	0.5	1.3	1.3	0.4	0.8	0.7	0.8
Eukaryota;Bacillariophyta;Coscinodiscophyceae;Thalassiosirales;Thalassiosiraceae;Thalassiosira;Thalassiosira pseudonana;	0.7	1	0.5	2.1	0.5	0.4	0.4	0.4
Eukaryota;Chytridiomycota;Chytridiomycetes;Spizellomycetales;Spizellomycetaceae;Spizellomyces;Spizellomyces punctatus;	0.4	1	0.6	0.7	0.6	1	0.3	1.5
Eukaryota;Phaeophyceae;NA;Ectocarpales;Ectocarpaceae;Ectocarpus;Ectocarpus siliculosus;	0.5	0.9	0.9	0.9	0.4	0.9	0.4	0.9
Eukaryota;NA;NA;NA;Reticulomyxidae;Reticulomyxa;Reticulomyxa filosa;	0.9	0.7	0.6	0.7	0.5	0.6	0.8	0.7
Eukaryota;Chytridiomycota;Monoblepharidomycetes;Monoblepharidales;Gonapodyaceae;Gonapodya;Gonapodya prolifera;	0.5	0.7	0.6	0.6	0.4	0.8	0.9	0.8
Eukaryota;Bacillariophyta;Bacillariophyceae;Naviculales;Phaeodactylaceae;Phaeodactylum;Phaeodactylum tricornutum;	0.3	0.7	0.5	0.7	1	0.4	1	0.5
Eukaryota;Ascomycota;NA;NA;NA;Saitoella;Saitoella complicata;	0.8	0.3	0.8	0.8	0.4	0.9	0.2	0.8
Eukaryota;Bacillariophyta;Bacillariophyceae;Bacillariales;Bacillariaceae;Fragilariopsis;Fragilariopsis cylindrus;	0.7	0.6	0.4	0.6	1	0.5	0.4	0.8
Eukaryota;NA;Pelagophyceae;Pelagomonadales;NA;Aureococcus;Aureococcus anophagefferens;	0.4	0.8	0.3	0.7	0.5	0.7	0.6	0.7
Eukaryota;Bacillariophyta;Bacillariophyceae;Cymbellales;Gomphonemataceae;Didymosphenia;Didymosphenia geminata;	4.5	0	0	0.1	0	0	0	0
Eukaryota;Chlorophyta;Chlorophyceae;Chlamydomonadales;Chlamydomonadaceae;Chlamydomonas;Chlamydomonas reinhardtii;	0.4	0.5	0.6	0.6	0.2	0.7	0.7	0.7
Eukaryota;Chlorophyta;Trebouxiophyceae;NA;Coccomyxaceae;Coccomyxa;Coccomyxa subellipsoidea;	0.5	0.5	0.4	0.7	0.3	0.9	0.4	0.7
Eukaryota;NA;Heterotrichea;Heterotrichida;Stentoridae;Stentor;Stentor coeruleus;	0.4	0.7	0.5	0.5	0.5	0.7	0.3	0.8
Eukaryota;Zoopagomycota;Entomophthoromycetes;Entomophthorales;Ancylistaceae;Conidiobolus;Conidiobolus coronatus;	0.2	0.5	0.4	0.4	0.5	0.5	1	0.9
Eukaryota;NA;Florideophyceae;Gigartinales;Gigartinaceae;Chondrus;Chondrus crispus;	0.3	0.8	0.4	0.5	0.8	0.5	0.5	0.5
Eukaryota;Zoopagomycota;Basidiobolomycetes;Basidiobolales;Basidiobolaceae;Basidiobolus;Basidiobolus meristosporus;	0.4	0.8	0.4	0.6	0.4	0.7	0.2	0.7
Eukaryota;NA;NA;Perkinsida;Perkinsidae;Perkinsus;Perkinsus marinus;	0.6	0.4	0.5	0.4	0.3	0.5	0.7	0.5
Eukaryota;NA;NA;Kinetoplastida;Trypanosomatidae;Trypanosoma;Trypanosoma cruzi;	0.6	0.2	1.2	0.8	0.4	0.3	0.1	0.4
Eukaryota;Blastocladiomycota;Blastocladiomycetes;Blastocladiales;Blastocladiaceae;Allomyces;Allomyces macrogynus;	0.4	0.8	0.3	0.6	0.6	0.6	0.3	0.5
Eukaryota;NA;Spirotrichea;Sporadotrichida;Oxytrichidae;Stylonychia;Stylonychia lemnae;	0.3	0.5	1.1	0.3	0.6	0.2	0.4	0.4
Eukaryota;NA;Heterolobosea;Schizopyrenida;Vahlkampfiidae;Naegleria;Naegleria gruberi;	0.5	0.7	0.3	0.6	0.3	0.6	0.2	0.6
Eukaryota;NA;NA;Trichomonadida;Trichomonadidae;Trichomonas;Trichomonas vaginalis;	0.2	0.4	0.6	0.5	0.5	0.6	0.7	0.2
Eukaryota;Basidiomycota;Agaricomycetes;Thelephorales;Thelephoraceae;Pseudotomentella;Pseudotomentella mucidula;	3.8	0	0	0	0	0	0	0
Eukaryota;NA;Oligohymenophorea;Peniculida;Parameciidae;Paramecium;Paramecium tetraurelia;	0.4	0.5	0.3	0.5	0.4	0.8	0.3	0.6
Eukaryota;NA;Oligohymenophorea;Hymenostomatida;Tetrahymenidae;Tetrahymena;Tetrahymena thermophila;	0.5	0.8	0	0.5	0.8	0.4	0.2	0.4
Eukaryota;Cryptomycota;NA;NA;NA;Rozella;Rozella allomycis;	0.3	0.6	0.3	0.5	0.3	0.6	0.2	0.7
Eukaryota;Basidiomycota;Agaricomycetes;Sebacinales;Serendipitaceae;Serendipita;Serendipita indica;	0.1	0.6	0.3	0.2	1	0.2	1.2	0.1
Eukaryota;NA;NA;Dictyosteliida;NA;Acytostelium;Acytostelium subglobosum;	0.3	0.5	0.3	0.4	0.3	0.6	0.2	0.8
Eukaryota;Chlorophyta;Mamiellophyceae;Mamiellales;Mamiellaceae;Micromonas;Micromonas commoda;	0.4	0.6	0	0.4	0.6	0.4	0.9	0.4
Eukaryota;Eustigmatophyceae;NA;Eustigmatales;Monodopsidaceae;Nannochloropsis;Nannochloropsis gaditana;	0.4	0.5	0.4	0.5	0.4	0.4	0.4	0.4
Eukaryota;NA;Spirotrichea;Sporadotrichida;Oxytrichidae;Oxytricha;Oxytricha trifallax;	0.2	0.6	0.3	0.3	0.4	0.5	0.5	0.5
Eukaryota;Basidiomycota;Agaricomycetes;Cantharellales;Ceratobasidiaceae;Rhizoctonia;Rhizoctonia solani;	0.3	0.5	0.3	0.5	0.4	0.5	0.2	0.6
Eukaryota;Zoopagomycota;NA;Harpellales;Legeriomycetaceae;Smittium;Smittium culicis;	0.5	0.3	0	0.2	0.6	0.3	0.4	1
Eukaryota;NA;NA;NA;Plasmodiophoridae;Plasmodiophora;Plasmodiophora brassicae;	0.4	0.6	0	0.6	0.2	0.6	0.3	0.6
Eukaryota;Mucoromycota;NA;Mortierellales;Mortierellaceae;Mortierella;Mortierella elongata;	0.4	0.3	0.8	0.3	0.4	0.3	0.4	0.3
Eukaryota;Chlorophyta;Trebouxiophyceae;Chlorellales;Chlorellaceae;Chlorella;Chlorella variabilis;	0.3	0.5	0.4	0.4	0.2	0.6	0.4	0.4

## Sheet: Table S6
Supplementary Table S6. Summary of functional genes annotated in general categories using eggNOG for the Antarctic sponge metagenomes.		Bacteria										Arch										Eukaria										Fungi
		E4	E8	E9	E10	E12	E16	E18	E35	Average (bact.)	standar desv. (bact.)	E4	E8	E9	E10	E12	E16	E18	E35	Average (Arch.)	standar desv. (Arch.)	E4	E8	E9	E10	E12	E16	E18	E35	Average (Euk.)	standar desv. (Euk.)	E4	E8	E9	E10	E12	E16	E18	E35	Average (Fungi)	standar desv. (Fungi)
A	RNA processing and modification	0.251272	0.0693337	0.155094	0.0311883	0.168357	0	0.188355	0.0659005	0.116188	0.0871287	0.0745156	0.175747	0.516796	0.041632	0.292969	0	0.193424	0	0.161885	0.176813	5.64058	2.41969	5.71429	3.63854	5.56713	0	4.81826	6.0262	4.22809	2.10689	6.50808	4.52899	6.41838	4.41558	7.49441	0	5.95573	7.34767	5.33361	2.43798
B	Chromatin Structure and dynamics	0.0753816	0.0641337	0.214746	0.0683172	0.13392	0.0542299	0.130187	0.0685365	0.101181	0.0550303	0	0	0.258398	0	0.195312	0	0.128949	0.0328839	0.0769429	0.103692	2.20813	1.04297	1.94286	1.7593	2.17593	0	2.21471	2.53275	1.73458	0.829606	2.24417	1.81159	2.2187	2.42424	2.20917	0	2.8169	2.50896	2.02922	0.869007
C	Energy production and conversion	7.98417	7.72724	7.45645	7.7436	8.28582	8.43275	6.20464	8.16111	7.74948	0.702238	8.79285	3.86643	8.01034	7.66028	8.1543	0	8.31721	8.48405	6.66068	3.11308	3.14823	6.4247	3.1619	5.31787	5.47454	39.1304	5.15638	9.34498	9.64488	12.0733	3.32136	4.52899	3.24881	4.329	4.50224	0	4.02414	6.45161	3.80077	1.82673
D	Cell cycle control and mitosis	1.6584	1.35027	1.64639	1.31288	1.36216	2.03362	1.31849	1.37337	1.50695	0.255315	0.968703	0.527241	1.55039	1.0408	1.2207	0	1.22502	0.953634	0.935811	0.477733	2.36117	1.83563	2.4	2.31907	1.875	0	2.11327	2.09607	1.87503	0.786676	2.73788	1.81159	2.53566	3.0303	2.06935	0	2.89738	2.15054	2.15409	0.968891
E	Amino Acid metabolis and transport	9.91268	10.1903	10.8208	10.4406	10.0612	11.551	8.86931	10.2251	10.2589	0.766622	10.0596	6.50264	10.8527	9.28393	9.27734	0	9.02643	9.50345	8.06327	3.48843	2.66725	5.29829	2.24762	5.47781	3.18287	4.34783	3.31361	2.70742	3.65534	1.23617	2.9623	4.25725	2.85261	7.79221	4.25056	0	3.90342	3.22581	3.65552	2.1568
F	Nucleotide metabolism and transport	3.19744	3.89829	3.56717	3.00893	3.43027	2.11497	2.17162	3.34247	3.09139	0.640618	4.24739	4.74517	5.16796	3.03913	4.29688	50	3.86847	4.17626	9.94266	16.1975	1.31176	2.83688	1.48571	2.11915	1.65509	0	1.6399	2.35808	1.67582	0.844211	0.987433	2.26449	1.34707	1.81818	1.31432	0	1.6499	2.50896	1.48629	0.783331
G	Carbohydrate metabolism and transport	4.27163	4.66789	4.95109	5.24409	4.94356	4.58243	4.99141	4.97944	4.82894	0.303963	3.3532	2.28471	4.13437	4.0383	3.27148	0	2.96583	3.25551	2.91293	1.31371	3.60735	3.50438	3.50476	5.83766	3.62269	8.69565	3.38123	3.84279	4.49956	1.87558	4.0395	3.71377	3.48653	5.45455	3.88702	22.2222	4.14487	3.22581	6.27178	6.47917
H	Coenzyme metabolis	5.54055	5.4635	4.49773	5.41933	5.29558	4.58243	4.02748	5.51719	5.04297	0.584976	7.97317	3.69069	10.3359	7.2856	7.37305	0	6.96325	7.72772	6.41867	3.16397	1.20245	2.79516	1.14286	2.31907	1.65509	4.34783	1.38631	2.44541	2.16177	1.07582	1.43627	3.71377	1.58479	2.42424	1.98546	0	1.6499	3.76344	2.06973	1.24216
I	Lipid metabolism	4.3156	4.39922	4.3665	4.37675	4.65085	4.1757	3.91391	4.78437	4.37286	0.267303	2.98063	1.23023	2.32558	2.37302	2.58789	0	2.90135	2.49918	2.11224	1.00753	3.60735	2.79516	3.92381	2.55898	3.34491	4.34783	3.06002	4.01747	3.45694	0.628246	3.63555	2.71739	4.59588	2.68398	3.52349	11.1111	3.13883	3.76344	4.39621	2.78264
J	Tranlsation	7.61983	7.93004	8.05297	6.53469	7.56457	4.69089	4.1355	7.29914	6.72845	1.50855	11.5499	5.09666	12.6615	9.78351	9.42383	0	10.3159	10.5557	8.67339	4.14448	5.20332	7.13392	5.06667	5.83766	6.81713	0	6.05241	6.11354	5.27808	2.24665	5.74506	6.15942	5.62599	5.88745	6.15213	0	4.9497	6.09319	5.07662	2.08932
K	Transcription	3.89472	3.79429	4.03245	4.95002	4.58007	6.29067	6.16309	4.85027	4.81945	0.968846	7.45156	8.6116	3.10078	8.61782	7.95898	0	7.41457	8.28675	6.43026	3.15714	5.35636	4.33876	5.21905	4.43822	4.9537	0	5.08876	4.62882	4.25296	1.75707	5.78995	4.80072	5.30903	4.41558	5.22931	0	5.15091	4.48029	4.39697	1.8337
L	Replication and repair	9.4227	8.40671	8.70914	7.11241	9.24048	13.1779	16.6279	8.61451	10.164	3.14383	9.76155	17.3989	8.52713	10.6994	11.8164	0	10.8317	11.5751	10.0763	4.83862	8.57018	9.26158	8.99048	6.83727	8.03241	8.69565	9.33221	6.63755	8.29466	1.04684	10.1436	11.1413	11.5689	9.17749	9.81544	22.2222	10.5433	9.13978	11.719	4.33051
M	Cell wall/membrane/envelop biogenesis	5.50286	7.21937	5.86972	6.66835	5.2688	3.9859	4.11058	5.50928	5.51686	1.1169	2.45902	10.0176	3.35917	4.37136	2.39258	0	2.70793	3.02532	3.54162	2.89474	0.940096	4.2136	0.87619	2.19912	1.06481	4.34783	0.980558	1.83406	2.05703	1.45178	1.30162	1.26812	0.871632	2.07792	1.23043	0	1.28773	1.6129	1.20629	0.599086
N	Cell motility	0.515108	0.54427	0.477213	1.151	0.552898	0.650759	0.421029	0.537748	0.606253	0.229712	0.298063	0.351494	0.258398	0.333056	0.488281	0	0.257898	0.394607	0.297725	0.142232	0	0.250313	0	0.19992	0.0347222	0	0.0845309	0.262009	0.103937	0.115388	0	0.181159	0	0.17316	0	0	0.0402414	0.179211	0.0717216	0.0889522
O	Post-translational modification. protein turnover. chaperone functions	6.0745	5.28496	5.47602	4.42131	4.72929	3.52495	4.77536	4.28089	4.82091	0.788968	6.03577	5.9754	7.49354	4.37136	5.85938	0	6.44745	4.66952	5.10655	2.28314	12.0463	10.6383	12.381	12.0752	11.6088	4.34783	12.1048	12.0524	10.9068	2.70369	12.4327	12.8623	10.8558	10.4762	10.2908	11.1111	12.0322	8.42294	11.0605	1.41465
P	Inorganic ion transport and metabolism	4.58572	4.51882	4.91529	4.95597	4.93208	5.69414	4.59531	5.09542	4.9116	0.379676	3.3532	1.05448	2.58398	3.58035	3.17383	0	3.22373	3.22262	2.52402	1.29488	2.03323	2.0025	1.86667	2.55898	2.10648	0	2.33305	1.83406	1.84187	0.78204	1.66068	1.63043	1.8225	1.90476	1.25839	0	1.40845	2.15054	1.47947	0.65979
Q	Secondary Structure	2.71374	2.53415	2.6366	3.35497	3.31739	3.06399	3.44856	3.31875	3.04852	0.367585	1.49031	0.878735	1.29199	1.91507	2.14844	0	1.54739	1.94015	1.40151	0.695954	2.64539	1.62703	2.59048	2.7589	2.63889	4.34783	2.34996	3.23144	2.77374	0.779215	3.90485	2.08333	3.72425	3.20346	3.69128	0	3.25956	4.83871	3.08818	1.46818
R	General Functional Prediction only	2.77656	2.06614	2.68432	3.64012	2.15994	2.65727	2.72838	1.87685	2.5737	0.552392	0	0	0	0	0	0	0	0	0	0	0	0	0	0	0	0	0	0	0	0	0	0	0	0	0	0	0	0	0	0
S	Function Unknown	2.62579	2.40068	2.31448	2.03169	2.36273	1.65401	1.87801	2.29861	2.19575	0.316418	15.2012	24.9561	13.9535	16.9858	15.2344	50	16.2476	15.0608	20.9549	12.2307	8.83253	16.6875	9.40952	12.1951	10.5208	8.69565	9.5858	11.2664	10.8992	2.63311	8.52783	15.3986	8.63708	12.4675	10.3188	22.2222	9.13481	12.0072	12.3392	4.62513
T	Signal Transduction	0.0125636	0.00173334	0	0.00148516	0.00382629	0	0.00830979	0	0.00348977	0.00461858	1.4158	0.702988	1.55039	2.16486	1.5625	0	1.86976	1.47978	1.34326	0.684669	12.1994	5.13141	11.3905	8.43663	9.69907	8.69565	11.1074	6.81223	9.18403	2.4134	8.66248	5.07246	9.03328	6.66667	8.16555	11.1111	8.49095	6.81004	8.00157	1.82123
U	Intracellular trafficing and secretion	0.345499	0.0762671	0.417561	0.0519805	0.118615	0	0.119107	0.0237242	0.144094	0.153511	0.745156	0.527241	0.775194	0.666112	0.78125	0	0.902643	0.75633	0.644241	0.281489	5.83734	4.38048	5.5619	4.87805	5.06944	0	5.71429	4.19214	4.45421	1.89737	6.01436	4.43841	5.46751	4.67532	5.39709	0	6.51911	4.30108	4.60161	2.01255
V	Defense mechanisms	0	0	0	0	0	0	0	0	0	0	1.71386	1.23023	1.29199	1.74854	2.39258	0	2.51451	2.40053	1.66153	0.836804	0.349803	0.70922	0.190476	0.59976	0.428241	0	0.388842	0.349345	0.376961	0.220772	0.448833	0.181159	0.237718	0.4329	0.475391	0	0.402414	0.358423	0.317105	0.164811
W	Extracellular structures	14.3916	15.7336	15.2231	15.7724	14.582	15.3742	16.5143	15.5472	15.3923	0.679369	0	0	0	0	0	0	0	0	0	0	0.153039	0.125156	0.0761905	0.039984	0.0810185	0	0.135249	0.0873362	0.0872467	0.0508173	0.179533	0.0905797	0.158479	0.0865801	0.0838926	0	0.201207	0.179211	0.122435	0.0684149
Y	Nuclear structure	2.19235	1.56001	1.4555	1.67229	2.21159	1.70824	2.58988	2.21689	1.95084	0.403562	0	0	0	0	0	0	0	0	0	0	0.262352	0.250313	0.342857	0	0.277778	0	0.321217	0	0.181815	0.153495	0.493716	0.543478	0.554675	0	0.559284	0	0.523139	0	0.334287	0.277561
Z	Cytoskeleton	0.119354	0.0988005	0.0596516	0.0356437	0.0440023	0	0.0692482	0.0131801	0.0549851	0.0406274	0.0745156	0.175747	0	0	0.0976562	0	0.128949	0	0.0596085	0.0698762	9.81635	4.29704	10.5143	5.59776	8.11343	0	7.33728	5.32751	6.37546	3.37183	6.82226	4.80072	7.84469	3.98268	6.0962	0	5.87525	4.48029	4.98776	2.3822

## Sheet: Table S7
Supplementary Table S7. Functional annotation and taxonomic classification at the protein level for the Antarctic sponge metagenomes.
Sponge species	Sponge Id	Metabolism type	KEEG ID	ORF	RPKG	Taxonomy	gene name	Enzyme name	Taxonomy
Myxilla (Burtonanchora) sp.	E4	Carbon	K15036	gene_14838	0.3677	Thaumarchaeota	acyl-CoA carboxylase subunit beta Protein	acyl-CoA carboxylase subunit beta Protein	Archaea; Thaumarchaeota; NA; Nitrosopumilales;
Myxilla (Burtonanchora) sp.	E4	Carbon	K14534	gene_23037	0.5565	Thaumarchaeota	4-hydroxybutyryl-CoA dehydratase Protein	4-hydroxybutyryl-CoA dehydratase Protein	Archaea; NA; NA; NA;
Myxilla (Burtonanchora) sp.	E4	Carbon	K15230	gene_34505		Bacteria	aclA	ATP-citrate lyase alpha-subunit	Bacteria; Nitrospinae; Nitrospinia; Nitrospinales;
Myxilla (Burtonanchora) sp.	E4	Carbon	K15231	gene_34506		Bacteria	aclB	ATP-citrate lyase beta-subunit	Bacteria; Nitrospinae; Nitrospinia; Nitrospinales;
Myxilla (Burtonanchora) sp.	E4	Carbon	K00855	gene_869	0.8391	Thiotrichales	prk	Phosphoribulokinase	Bacteria; Proteobacteria; Candidatus Muproteobacteria; NA;
Myxilla (Burtonanchora) sp.	E4	Carbon	K01601	gene_2857	0.7873	Vibrionales	rbcL	Ribulose-bisphosphate carboxylase large chain	Bacteria; NA; NA; NA;
Myxilla (Burtonanchora) sp.	E4	Carbon	K01602	gene_2856	0.6236	Alphaproteobacteria	rbcS	Ribulose-bisphosphate carboxylase small chain	Bacteria; Proteobacteria; Gammaproteobacteria; NA;
Myxilla (Burtonanchora) sp.	E4	Nitrogen	K10944	gene_41165	0.4803	Thaumarchaeota	amoA	Ammonia monooxygenase	Archaea; NA; NA; NA;
Myxilla (Burtonanchora) sp.	E4	Nitrogen	K10945	gene_7413	0.416	Thaumarchaeota	amoB	Ammonia monooxygenase	Archaea; NA; NA; NA;
Myxilla (Burtonanchora) sp.	E4	Nitrogen	K10946	gene_41167	0.4198	Thaumarchaeota	amoC	Ammonia monooxygenase	Archaea; NA; NA; NA;
Myxilla (Burtonanchora) sp.	E4	Nitrogen	K00371	gene_8658	0.4454	Bacteria	narH	nitrate reductase beta subunit	Bacteria; Nitrospinae; Nitrospinia; Nitrospinales;
Myxilla (Burtonanchora) sp.	E4	Nitrogen	K00368	gene_13768	0.5028	Thaumarchaeota	nirK	Multicopper oxidase	Archaea; NA; NA; NA;
Myxilla (Burtonanchora) sp.	E4	Nitrogen	K00368	gene_5831	1.7773	Alcaligenaceae	nirK	Nitrite reductase	Bacteria; Proteobacteria; Betaproteobacteria; Burkholderiales;
Myxilla (Burtonanchora) sp.	E4	Nitrogen	K00368	gene_6586	1.3754	Alcaligenaceae	nirK	Nitrite reductase	Bacteria; NA; NA; NA;
Myxilla (Burtonanchora) sp.	E4	Nitrogen	K04561	gene_781	0.8305	Alteromonadaceae	norB	Nitric oxide reductase	Bacteria; Proteobacteria; Gammaproteobacteria; NA;
Myxilla (Burtonanchora) sp.	E4	Nitrogen	K04561	gene_9229	1.9411	Alphaproteobacteria	norB	Nitric oxide reductase	Bacteria; Proteobacteria; Gammaproteobacteria; Thiotrichales;
Myxilla (Burtonanchora) sp.	E4	Sulfur	K15551	gene_13116	1.8559	Gammaproteobacteria	tauA	Taurine transport system substrate-binding protein	Bacteria; Proteobacteria; Gammaproteobacteria; Thiotrichales;
Myxilla (Burtonanchora) sp.	E4	Sulfur	K15551	gene_6812	0.9522	Oceanospirillales	tauA	Taurine transport system substrate-binding protein	Bacteria; Proteobacteria; Gammaproteobacteria; Cellvibrionales;
Myxilla (Burtonanchora) sp.	E4	Sulfur	K15551	gene_5577	1.1647	Rhodocyclales	tauA	Taurine transport system substrate-binding protein	Bacteria; Proteobacteria; Deltaproteobacteria; Desulfovibrionales;
Myxilla (Burtonanchora) sp.	E4	Sulfur	K02049	gene_5578	1.1453	Oceanospirillales	tauB	Taut family transport system ATP-binding protein	Bacteria; Proteobacteria; Gammaproteobacteria; NA;
Myxilla (Burtonanchora) sp.	E4	Sulfur	K02049	gene_6811	1.0502	Sulfitobacter	tauB	Taut family transport system ATP-binding protein	Bacteria; Proteobacteria; Gammaproteobacteria; Oceanospirillales;
Myxilla (Burtonanchora) sp.	E4	Sulfur	K02049	gene_13117	1.8647	Thiotrichales	tauB	Taut family transport system ATP-binding protein	Bacteria; Proteobacteria; Gammaproteobacteria; Thiotrichales;
Myxilla (Burtonanchora) sp.	E4	Sulfur	K02050	gene_5579	0.8042	Oceanospirillales	tauC	Taurine transport system permease protein	Bacteria; Proteobacteria; Betaproteobacteria; Burkholderiales;
Myxilla (Burtonanchora) sp.	E4	Sulfur	K02050	gene_6810	0.9625	Oceanospirillales	tauC	Taurine transport system permease protein	Bacteria; Proteobacteria; Gammaproteobacteria; Oceanospirillales;
Myxilla (Burtonanchora) sp.	E4	Sulfur	K02050	gene_13118	1.5765	Thiotrichales	tauC	Taurine transport system permease protein	Bacteria; Proteobacteria; Gammaproteobacteria; Chromatiales;
Myxilla (Burtonanchora) sp.	E4	Sulfur	K03119	gene_6254	1.3314	Gammaproteobacteria	tauD	Taurine dioxygenase	Bacteria; Proteobacteria; Gammaproteobacteria; Cellvibrionales;
Myxilla (Burtonanchora) sp.	E4	Sulfur	K03119	gene_80610	0.1603	Gammaproteobacteria	tauD	Taurine dioxygenase	Bacteria; Proteobacteria; Gammaproteobacteria; Oceanospirillales;
Myxilla (Burtonanchora) sp.	E4	Sulfur	K17222	gene_3022	0.8845	unclassified Gammaproteobacteria	soxA	L-cysteine S-thiosulfotransferase	Bacteria; Proteobacteria; Gammaproteobacteria; NA;
Myxilla (Burtonanchora) sp.	E4	Sulfur	K17222	gene_58020	0.1856	unclassified Gammaproteobacteria	soxA	sL-cysteine S-thiosulfotransferase	Bacteria; Proteobacteria; Gammaproteobacteria; Thiotrichales;
Myxilla (Burtonanchora) sp.	E4	Sulfur	K11751	gene_13395	1.0106	unclassified Gammaproteobacteria	soxB	S-sulfosulfanyl-L-cysteine sulfohydrolase	Bacteria; Proteobacteria; Gammaproteobacteria; NA;
Myxilla (Burtonanchora) sp.	E4	Sulfur	K17225	gene_4031	1.4056	Beijerinckiaceae	soxC	Sulfane dehydrogenase subunit SoxC	Bacteria; Proteobacteria; Gammaproteobacteria; NA;
Myxilla (Burtonanchora) sp.	E4	Sulfur	K17225	gene_4315	1.391	Oxalobacteraceae	soxC	Sulfane dehydrogenase subunit SoxC	Bacteria; Acidobacteria; NA; NA;
Myxilla (Burtonanchora) sp.	E4	Sulfur	K22622	gene_82624	0.1207	Betaproteobacteria	soxD		Bacteria; Proteobacteria; Gammaproteobacteria; Nevskiales;
Myxilla (Burtonanchora) sp.	E4	Sulfur	K17226	gene_3020	0.843	Gammaproteobacteria	soxZ	soxY confirmed	Bacteria; Proteobacteria; Alphaproteobacteria; Rhizobiales;
Myxilla (Burtonanchora) sp.	E4	Sulfur	K17226	gene_3021	0.7005	Gammaproteobacteria	soxZ	soxZ confirmed	Bacteria; Proteobacteria; Gammaproteobacteria; NA;
Myxilla (Burtonanchora) sp.	E4	Sulfur	K17226	gene_119410	0.1518	Thiotrichales	soxZ	soxZ confirmed	Bacteria; Proteobacteria; Gammaproteobacteria; Thiotrichales;
Myxilla (Burtonanchora) sp.	E4	Sulfur	K17226	gene_42608	0.1901	Gammaproteobacteria	soxYZ	soxYZ	Bacteria; Proteobacteria; Gammaproteobacteria; Thiotrichales;
Myxilla (Burtonanchora) sp.	E4	Sulfur	K00394	gene_3072	0.9167	Chromatiales	aprA	Adenylylsulfate reductase, subunit A	Bacteria; NA; NA; NA;
Myxilla (Burtonanchora) sp.	E4	Sulfur	K00394	gene_8595	1.2032	Chromatiales	aprA	Adenylylsulfate reductase, subunit A	Bacteria; NA; NA; NA;
Myxilla (Burtonanchora) sp.	E4	Sulfur	K00395	gene_3073	1.3193	Chromatiales	aprB	Adenylylsulfate reductase subunit B	Bacteria; Proteobacteria; NA; NA;
Myxilla (Burtonanchora) sp.	E4	Sulfur	K00395	gene_8597	1.1877	Chromatiales	aprB	Adenylylsulfate reductase subunit B	Bacteria; Proteobacteria; NA; NA;
Myxilla (Burtonanchora) sp.	E4	Sulfur	K11180	gene_1346	1.1316	Chromatiales	dsrA	Dissimilatory sulfite reductase alpha subunit	Bacteria; NA; NA; NA;
Myxilla (Burtonanchora) sp.	E4	Sulfur	K11180	gene_6661	0.8684	Gammaproteobacteria	dsrA	Dissimilatory sulfite reductase alpha subunit	Bacteria; Proteobacteria; Gammaproteobacteria; NA;
Myxilla (Burtonanchora) sp.	E4	Sulfur	K11180	gene_6660	0.7336	Gammaproteobacteria	dsrA	Dissimilatory sulfite reductase alpha subunit	Bacteria; Proteobacteria; Gammaproteobacteria; NA;
Myxilla (Burtonanchora) sp.	E4	Sulfur	K11181	gene_1343	1.1993	Chromatiales	dsrB	Dissimilatory sulfite reductase beta subunit	Bacteria; Proteobacteria; Gammaproteobacteria; Chromatiales;
Myxilla (Burtonanchora) sp.	E4	Sulfur	K11181	gene_2088	0.5939	Chromatiales	dsrB	Dissimilatory sulfite reductase beta subunit	nd
Myxilla (Burtonanchora) sp.	E4	Sulfur	K00395	gene_13943	0.3432	Bacteria	aprB	Adenylylsulfate reductase, subunit B	Bacteria; Nitrospinae; Nitrospinia; Nitrospinales;
Myxilla (Burtonanchora) sp.	E4	Sulfur	K00958	gene_13700	0.6173	Thaumarchaeota	sat	Sulfate adenylyltransferase	Archaea; Thaumarchaeota; NA; Nitrosopumilales;
Myxilla (Burtonanchora) sp.	E4	Sulfur	K00958	gene_481	1.1102	Gammaproteobacteria	sat	Sulfate adenylyltransferase	Bacteria; Proteobacteria; Gammaproteobacteria; NA;
Myxilla (Burtonanchora) sp.	E4	Sulfur	K00958	gene_7979	1.0771	Gammaproteobacteria	sat	Sulfate adenylyltransferase	Bacteria; Proteobacteria; Gammaproteobacteria; NA;
Myxilla (Burtonanchora) sp.	E4	Sulfur	K00394	gene_3072	0.9167	Chromatiales	aprA	Adenylylsulfate reductase, subunit A	Bacteria; NA; NA; NA;
Myxilla (Burtonanchora) sp.	E4	Sulfur	K00394	gene_8595	1.2032	Chromatiales	aprA	Adenylylsulfate reductase, subunit A	Bacteria; NA; NA; NA;
Myxilla (Burtonanchora) sp.	E4	Sulfur	K00395	gene_3073	1.3193	Chromatiales	aprB	Adenylylsulfate reductase, subunit B	Bacteria; Proteobacteria; NA; NA;
Myxilla (Burtonanchora) sp.	E4	Sulfur	K00395	gene_8597	1.1877	Chromatiales	aprB	Adenylylsulfate reductase, subunit B	Bacteria; Proteobacteria; NA; NA;
Myxilla (Burtonanchora) sp.	E4	Sulfur	K11180	gene_1346	1.1316	Chromatiales	dsrA	Dissimilatory sulfite reductase alpha subunit	Bacteria; NA; NA; NA;
Myxilla (Burtonanchora) sp.	E4	Sulfur	K11180	gene_6661	0.8684	Gammaproteobacteria	dsrA	Dissimilatory sulfite reductase alpha subunit	Bacteria; Proteobacteria; Gammaproteobacteria; NA;
Myxilla (Burtonanchora) sp.	E4	Sulfur	K11180	gene_6660	0.7336	Gammaproteobacteria	dsrA	Dissimilatory sulfite reductase alpha subunit	Bacteria; Proteobacteria; Gammaproteobacteria; NA;
Myxilla (Burtonanchora) sp.	E4	Sulfur	K11181	gene_1343	1.1993	Chromatiales	dsrB	Dissimilatory sulfite reductase beta subunit	Bacteria; Proteobacteria; Gammaproteobacteria; Chromatiales;
Myxilla (Burtonanchora) sp.	E4	Sulfur	K11181	gene_2088	0.5939	Chromatiales	dsrB	Dissimilatory sulfite reductase beta subunit	nd
Myxilla (Burtonanchora) sp.	E4	Sulfur	K00395	gene_13943	0.3432	Bacteria	aprB	Adenylylsulfate reductase, subunit B	Bacteria; Nitrospinae; Nitrospinia; Nitrospinales;
Myxilla (Burtonanchora) sp.	E4	Sulfur	K00958	gene_13700	0.6173	Thaumarchaeota	sat	Sulfate adenylyltransferase	Archaea; Thaumarchaeota; NA; Nitrosopumilales;
Myxilla (Burtonanchora) sp.	E4	Sulfur	K00958	gene_481	1.1102	Gammaproteobacteria	sat	Sulfate adenylyltransferase	Bacteria; Proteobacteria; Gammaproteobacteria; NA;
Myxilla (Burtonanchora) sp.	E4	Sulfur	K00958	gene_7979	1.0771	Gammaproteobacteria	sat	Sulfate adenylyltransferase	Bacteria; Proteobacteria; Gammaproteobacteria; NA;
Kirkpatrickia variolosa	E8	Carbon	K00855	gene_12321	0.0308	Acidithiobacillales	prk	PRK,_prkB;_phosphoribulokinase_[EC:2.7.1.19]	Bacteria; Proteobacteria; Gammaproteobacteria; NA;
Kirkpatrickia variolosa	E8	Carbon	K01601	gene_43291	0.013	Methanomicrobia	rbcL	rbcL;_ribulose-bisphosphate_carboxylase_large_chain_[EC:4.1.1.39]	Bacteria; Candidatus Beckwithbacteria; NA; NA;
Kirkpatrickia variolosa	E8	Carbon	K01601	gene_195259	0.0189	Thiotrichales	rbcL	rbcL;_ribulose-bisphosphate_carboxylase_large_chain_[EC:4.1.1.39]	Bacteria; Proteobacteria; Gammaproteobacteria; NA;
Kirkpatrickia variolosa	E8	Carbon	K01601	gene_222225	0.0135	Alphaproteobacteria	rbcL	rbcL;_ribulose-bisphosphate_carboxylase_large_chain_[EC:4.1.1.39]	Bacteria; Proteobacteria; Alphaproteobacteria; Rhodobacterales;
Kirkpatrickia variolosa	E8	Carbon	K01601	gene_123168	0.0119	Chromatiales	rbcL	rbcL;_ribulose-bisphosphate_carboxylase_large_chain_[EC:4.1.1.39]	Bacteria; Proteobacteria; Gammaproteobacteria; NA;
Kirkpatrickia variolosa	E8	Carbon	K01601	gene_202363	0.0127	Chloroflexi	rbcL	rbcL;_ribulose-bisphosphate_carboxylase_large_chain_[EC:4.1.1.39]	Bacteria; Proteobacteria; Gammaproteobacteria; NA;
Kirkpatrickia variolosa	E8	Carbon	K01601	gene_55426	0.0081	Chloroflexi	rbcL	rbcL;_ribulose-bisphosphate_carboxylase_large_chain_[EC:4.1.1.39]	nd
Kirkpatrickia variolosa	E8	Carbon	K01601	gene_203215	0.031	Eukaryota	rbcL	rbcL;_ribulose-bisphosphate_carboxylase_large_chain_[EC:4.1.1.39]	Eukaryota; NA; NA; NA;
Kirkpatrickia variolosa	E8	Carbon	K01601	gene_33689	0.0141	Eukaryota	rbcL	rbcL;_ribulose-bisphosphate_carboxylase_large_chain_[EC:4.1.1.39]	Eukaryota; NA; NA; NA;
Kirkpatrickia variolosa	E8	Carbon	K01601	gene_85847	0.0066	Bacillariophyta	rbcL	rbcL;_ribulose-bisphosphate_carboxylase_large_chain_[EC:4.1.1.39]	Eukaryota; NA; NA; NA;
Kirkpatrickia variolosa	E8	Carbon	K01602	gene_195258	0.0198	Chromatiales	rbcS	rbcS;_ribulose-bisphosphate_carboxylase_small_chain_[EC:4.1.1.39]	Bacteria; Proteobacteria; Gammaproteobacteria; NA;
Kirkpatrickia variolosa	E8	Carbon	K01602	gene_85846	0.0203	Eukaryota	rbcS	rbcS;_ribulose-bisphosphate_carboxylase_small_chain_[EC:4.1.1.39]	Eukaryota; NA; NA; Prymnesiales;
Kirkpatrickia variolosa	E8	Nitrogen	K10944	nd	nd	nd	AmoA	Ammonia monooxygenase	nd
Kirkpatrickia variolosa	E8	Nitrogen	K10945	nd	nd	nd	AmoB	Ammonia monooxygenase	nd
Kirkpatrickia variolosa	E8	Nitrogen	K10946	nd	nd	nd	AmoC	Ammonia monooxygenase	nd
Kirkpatrickia variolosa	E8	Nitrogen	nd	nd	nd	nd	norB	Nitric oxide reductase	nd
Kirkpatrickia variolosa	E8	Nitrogen	K00376	gene_73565	0.0058	Euryarchaeota	nosZ	Nitrous-oxide reductase	Bacteria; Candidatus Dadabacteria; NA; NA;
Kirkpatrickia variolosa	E8	Sulfur	K15551	gene_69840	9.3043	Oceanospirillales	tauA	Taurine transport system substrate-binding protein	Bacteria; Proteobacteria; Gammaproteobacteria; Oceanospirillales;
Kirkpatrickia variolosa	E8	Sulfur	K15551	gene_153939	0.141	Oceanospirillales	tauA	Taurine transport system substrate-binding protein	Bacteria; Proteobacteria; Alphaproteobacteria; Rhodospirillales;
Kirkpatrickia variolosa	E8	Sulfur	K15551	gene_103929	0.0398	Sulfitobacter	tauA	Taurine transport system substrate-binding protein	Bacteria; Proteobacteria; Alphaproteobacteria; Rhodobacterales;
Kirkpatrickia variolosa	E8	Sulfur	K15551	gene_172798	0.0367	Sulfitobacter	tauA	Taurine transport system substrate-binding protein	Bacteria; Proteobacteria; Alphaproteobacteria; Rhodobacterales;
Kirkpatrickia variolosa	E8	Sulfur	K15551	gene_22651	0.0223	unclassified Alphaproteobacteria	tauA	Taurine transport system substrate-binding protein	Bacteria; Proteobacteria; Alphaproteobacteria; Pelagibacterales;
Kirkpatrickia variolosa	E8	Sulfur	K15551	gene_196682	0.0182	Roseobacter	tauA	Taurine transport system substrate-binding protein	Bacteria; Proteobacteria; Alphaproteobacteria; Rhodobacterales;
Kirkpatrickia variolosa	E8	Sulfur	K15551	gene_165378	0.0162	Alphaproteobacteria	tauA	Taurine transport system substrate-binding protein	Bacteria; Proteobacteria; Gammaproteobacteria; NA;
Kirkpatrickia variolosa	E8	Sulfur	K15551	gene_174233	0.0129	unclassified Alphaproteobacteria	tauA	Taurine transport system substrate-binding protein	Bacteria; Proteobacteria; Alphaproteobacteria; Pelagibacterales;
Kirkpatrickia variolosa	E8t	Sulfur	K15551	gene_102444	0.008	Sulfitobacter	tauA	Taurine transport system substrate-binding protein	Bacteria; Proteobacteria; Alphaproteobacteria; Rhodobacterales;
Kirkpatrickia variolosa	E8	Sulfur	K02049	gene_69841	9.4799	Burkholderiaceae	tauB	Taut family transport system ATP-binding protein	Bacteria; Proteobacteria; Alphaproteobacteria; Rhizobiales;
Kirkpatrickia variolosa	E8	Sulfur	K02049	gene_18562	0.1624	unclassified Alphaproteobacteria	tauB	Taut family transport system ATP-binding protein	Bacteria; Proteobacteria; Alphaproteobacteria; Rhizobiales;
Kirkpatrickia variolosa	E8	Sulfur	K02049	gene_153941	0.1545	Gammaproteobacteria	tauB	Taut family transport system ATP-binding protein	Bacteria; Proteobacteria; Alphaproteobacteria; Rhizobiales;
Kirkpatrickia variolosa	E8	Sulfur	K02049	gene_157441	0.0547	Sulfitobacter	tauB	Taut family transport system ATP-binding protein	Bacteria; Proteobacteria; Alphaproteobacteria; Rhodobacterales;
Kirkpatrickia variolosa	E8	Sulfur	K02049	gene_65877	0.0513	Alphaproteobacteria	tauB	Taut family transport system ATP-binding protein	Bacteria; Proteobacteria; Alphaproteobacteria; Rhodobacterales;
Kirkpatrickia variolosa	E8	Sulfur	K02049	gene_185007	0.0419	Sulfitobacter	tauB	Taut family transport system ATP-binding protein	Bacteria; Proteobacteria; Alphaproteobacteria; Rhodobacterales;
Kirkpatrickia variolosa	E8	Sulfur	K02049	gene_22650	0.0404	unclassified Alphaproteobacteria	tauB	Taut family transport system ATP-binding protein	Bacteria; Proteobacteria; Alphaproteobacteria; Pelagibacterales;
Kirkpatrickia variolosa	E8	Sulfur	K02049	gene_63593	0.03	Alphaproteobacteria	tauB	Taut family transport system ATP-binding protein	Bacteria; Proteobacteria; Alphaproteobacteria; Rhodobacterales;
Kirkpatrickia variolosa	E8	Sulfur	K02049	gene_165377	0.0248	Roseobacter	tauB	Taut family transport system ATP-binding protein	Bacteria; Proteobacteria; Gammaproteobacteria; NA;
Kirkpatrickia variolosa	E8	Sulfur	K02049	gene_124683	0.017	Micromonosporales	tauB	Taut family transport system ATP-binding protein	Bacteria; Actinobacteria; Actinobacteria; Micrococcales;
Kirkpatrickia variolosa	E8	Sulfur	K02049	gene_121578	0.0116	Roseobacter	tauB	Taut family transport system ATP-binding protein	Bacteria; Proteobacteria; Alphaproteobacteria; Rhodobacterales;
Kirkpatrickia variolosa	E8	Sulfur	K02049	gene_13556	0.0101	unclassified Alphaproteobacteria	tauB	Taut family transport system ATP-binding protein	Bacteria; Proteobacteria; Alphaproteobacteria; Pelagibacterales;
Kirkpatrickia variolosa	E8	Sulfur	K15552	gene_64067	3.8798	Alteromonadaceae	tauC	Taurine transport system permease protein	Bacteria; Proteobacteria; Gammaproteobacteria; Oceanospirillales;
Kirkpatrickia variolosa	E8	Sulfur	K15552	gene_144520	3.1379	Alteromonadaceae	tauC	Taurine transport system permease protein	Bacteria; Proteobacteria; Alphaproteobacteria; NA;
Kirkpatrickia variolosa	E8	Sulfur	K15552	gene_41147	2.7739	Alcaligenaceae	tauC	Taurine transport system permease protein	Bacteria; Proteobacteria; Betaproteobacteria; Burkholderiales;
Kirkpatrickia variolosa	E8	Sulfur	K15552	gene_2490	2.5799	Alteromonadaceae	tauC	Taurine transport system permease protein	Bacteria; Proteobacteria; Alphaproteobacteria; NA;
Kirkpatrickia variolosa	E8	Sulfur	K15552	gene_232066	2.2681	Alcaligenaceae	tauC	Taurine transport system permease protein	Bacteria; Proteobacteria; Betaproteobacteria; Burkholderiales;
Kirkpatrickia variolosa	E8	Sulfur	K15552	gene_228462	1.3999	Alteromonadaceae	tauC	Taurine transport system permease protein	Bacteria; Proteobacteria; Alphaproteobacteria; NA;
Kirkpatrickia variolosa	E8	Sulfur	K15552	gene_144521	1.2025	Alteromonadaceae	tauC	Taurine transport system permease protein	Bacteria; Proteobacteria; Alphaproteobacteria; NA;
Kirkpatrickia variolosa	E8	Sulfur	K15552	gene_231060	0.5905	Gammaproteobacteria	tauC	Taurine transport system permease protein	Bacteria; Proteobacteria; Alphaproteobacteria; NA;
Kirkpatrickia variolosa	E8	Sulfur	K15552	gene_228464	0.4204	Alteromonadaceae	tauC	Taurine transport system permease protein	nd
Kirkpatrickia variolosa	E8	Sulfur	K15552	gene_228463	0.3247	Alteromonadaceae	tauC	Taurine transport system permease protein	nd
Kirkpatrickia variolosa	E8	Sulfur	K15552	gene_153940	0.1451	Burkholderiaceae	tauC	Taurine transport system permease protein	Bacteria; Proteobacteria; Betaproteobacteria; Rhodocyclales;
Kirkpatrickia variolosa	E8	Sulfur	K02050	gene_22649	0.0487	unclassified Alphaproteobacteria	tauC	Taurine transport system permease protein	Bacteria; Proteobacteria; Alphaproteobacteria; Pelagibacterales;
Kirkpatrickia variolosa	E8	Sulfur	K02050	gene_84979	0.0416	unclassified Alphaproteobacteria	tauC	Taurine transport system permease protein	Bacteria; Proteobacteria; Alphaproteobacteria; Pelagibacterales;
Kirkpatrickia variolosa	E8	Sulfur	K02050	gene_185006	0.0407	Sulfitobacter	tauC	Taurine transport system permease protein	Bacteria; Proteobacteria; Alphaproteobacteria; Rhodobacterales;
Kirkpatrickia variolosa	E8	Sulfur	K02050	gene_140256	0.0252	Alphaproteobacteria	tauC	Taurine transport system permease protein	Bacteria; Proteobacteria; Gammaproteobacteria; NA;
Kirkpatrickia variolosa	E8	Sulfur	K02050	gene_65876	0.0213	Alphaproteobacteria	tauC	Taurine transport system permease protein	Bacteria; Proteobacteria; Alphaproteobacteria; Rhodobacterales;
Kirkpatrickia variolosa	E8	Sulfur	K02050	gene_81199	0.0202	unclassified Alphaproteobacteria	tauC	Taurine transport system permease protein	nd
Kirkpatrickia variolosa	E8	Sulfur	K02050	gene_194074	0.0193	Alphaproteobacteria	tauC	Taurine transport system permease protein	Bacteria; Proteobacteria; Gammaproteobacteria; NA;
Kirkpatrickia variolosa	E8	Sulfur	K02050	gene_40010	0.0167	unclassified Alphaproteobacteria	tauC	Taurine transport system permease protein	Bacteria; Proteobacteria; Alphaproteobacteria; Pelagibacterales;
Kirkpatrickia variolosa	E8	Sulfur	K02050	gene_181086	0.0143	unclassified Alphaproteobacteria	tauC	Taurine transport system permease protein	Bacteria; Proteobacteria; Alphaproteobacteria; Pelagibacterales;
Kirkpatrickia variolosa	E8	Sulfur	K03119	gene_69314	0.0256	Actinobacteria	tauD	Taurine dioxygenase	Bacteria; Proteobacteria; Betaproteobacteria; Burkholderiales;
Kirkpatrickia variolosa	E8	Sulfur	K03119	gene_86659	0.0184	Nocardiaceae	tauD	Taurine dioxygenase	Bacteria; Proteobacteria; Alphaproteobacteria; Rhodobacterales;
Kirkpatrickia variolosa	E8	Sulfur	K03119	gene_150698	0.0155	unclassified Alphaproteobacteria	tauD	Taurine dioxygenase	Bacteria; Proteobacteria; Alphaproteobacteria; Pelagibacterales;
Kirkpatrickia variolosa	E8	Sulfur	K03119	gene_195009	0.0151	Alphaproteobacteria	tauD	Taurine dioxygenase	Bacteria; Proteobacteria; Alphaproteobacteria; Sphingomonadales;
Kirkpatrickia variolosa	E8	Sulfur	K03119	gene_89276	0.0148	Gammaproteobacteria	tauD	Taurine dioxygenase	Bacteria; Proteobacteria; Gammaproteobacteria; Alteromonadales;
Kirkpatrickia variolosa	E8	Sulfur	K03119	gene_205978	0.0122	Gammaproteobacteria	tauD	Taurine dioxygenase	Bacteria; Proteobacteria; Gammaproteobacteria; Oceanospirillales;
Kirkpatrickia variolosa	E8	Sulfur	K03119	gene_238081	0.0112	Alteromonadaceae	tauD	Taurine dioxygenase	Bacteria; Proteobacteria; Gammaproteobacteria; Cellvibrionales;
Kirkpatrickia variolosa	E8	Sulfur	K03119	gene_60780	0.0095	Oceanospirillales	tauD	Taurine dioxygenase	Bacteria; Proteobacteria; Gammaproteobacteria; Pseudomonadales;
Kirkpatrickia variolosa	E8	Sulfur	K15551	gene_490	16.6014	Gammaproteobacteria	tauA	Taurine transport system substrate-binding protein	nd
Kirkpatrickia variolosa	E8	Sulfur	K02049	gene_491	15.4709	Thiotrichales	tauB	Taut family transport system ATP-binding protein	nd
Kirkpatrickia variolosa	E8	Sulfur	K02049	gene_28543	2.0171	unclassified Alphaproteobacteria	tauB	Taut family transport system ATP-binding protein	nd
Kirkpatrickia variolosa	E8	Sulfur	K02050	gene_789	13.9926	Thiotrichales	tauC	Taurine transport system permease protein	Bacteria; Proteobacteria; Alphaproteobacteria; Pelagibacterales;
Kirkpatrickia variolosa	E8	Sulfur	K15551	gene_1925	1.1356	Phyllobacteriaceae	tauA	Taurine transport system substrate-binding protein	nd
Kirkpatrickia variolosa	E8	Sulfur	K15551	gene_34220	0.4839	Ruegeria	tauA	Taurine transport system substrate-binding protein	nd
Kirkpatrickia variolosa	E8	Sulfur	K15551	gene_15094	0.3305	unclassified Alphaproteobacteria	tauA	Taurine transport system substrate-binding protein	Bacteria; Proteobacteria; NA; NA;
Kirkpatrickia variolosa	E8	Sulfur	K15551	gene_50338	0.069	Sulfitobacter	tauA	Taurine transport system substrate-binding protein	nd
Kirkpatrickia variolosa	E8	Sulfur	K15551	gene_144286	0.0667	Alphaproteobacteria	tauA	Taurine transport system substrate-binding protein	nd
Kirkpatrickia variolosa	E8	Sulfur	K15551	gene_69429	0.05	Sulfitobacter	tauA	Taurine transport system substrate-binding protein	Viruses; NA; NA; NA;
Kirkpatrickia variolosa	E8	Sulfur	K02049	gene_415	1.7858	Phyllobacteriaceae	tauB	Taut family transport system ATP-binding protein	Bacteria; Proteobacteria; Alphaproteobacteria; Pelagibacterales;
Kirkpatrickia variolosa	E8	Sulfur	K02049	gene_1926	1.0754	Alphaproteobacteria	tauB	Taut family transport system ATP-binding protein	nd
Kirkpatrickia variolosa	E8	Sulfur	K02049	gene_32497	0.8096	Alphaproteobacteria	tauB	Taut family transport system ATP-binding protein	nd
Kirkpatrickia variolosa	E8	Sulfur	K02049	gene_34219	0.4982	Alphaproteobacteria	tauB	Taut family transport system ATP-binding protein	Bacteria; Bacteroidetes; Flavobacteriia; Flavobacteriales;
Kirkpatrickia variolosa	E8	Sulfur	K02049	gene_15093	0.4957	Chromatiales	tauB	Taut family transport system ATP-binding protein	Bacteria; Bacteroidetes; NA; NA;
Kirkpatrickia variolosa	E8	Sulfur	K02049	gene_25571	0.463	Bradyrhizobiaceae	tauB	Taut family transport system ATP-binding protein	Bacteria; Proteobacteria; Gammaproteobacteria; Cellvibrionales;
Kirkpatrickia variolosa	E8	Sulfur	K02049	gene_23688	0.3049	Rhodospirillales	tauB	Taut family transport system ATP-binding protein	nd
Kirkpatrickia variolosa	E8	Sulfur	K02049	gene_86722	0.1085	Sulfitobacter	tauB	Taut family transport system ATP-binding protein	Bacteria; Bacteroidetes; Flavobacteriia; Flavobacteriales;
Kirkpatrickia variolosa	E8	Sulfur	K02049	gene_51188	0.1005	Alphaproteobacteria	tauB	Taut family transport system ATP-binding protein	nd
Kirkpatrickia variolosa	E8	Sulfur	K02049	gene_38946	0.0873	Bradyrhizobiaceae	tauB	Taut family transport system ATP-binding protein	nd
Kirkpatrickia variolosa	E8	Sulfur	K02049	gene_126351	0.0387	Rhodospirillales	tauB	Taut family transport system ATP-binding protein	Bacteria; Bacteroidetes; Flavobacteriia; Flavobacteriales;
Kirkpatrickia variolosa	E8	Sulfur	K02049	gene_127636	0.0385	Alphaproteobacteria	tauB	Taut family transport system ATP-binding protein	nd
Kirkpatrickia variolosa	E8	Sulfur	K02049	gene_144285	0.0349	Sulfitobacter	tauB	Taut family transport system ATP-binding protein	nd
Kirkpatrickia variolosa	E8	Sulfur	K02049	gene_90568	0.0344	Alphaproteobacteria	tauB	Taut family transport system ATP-binding protein	nd
Kirkpatrickia variolosa	E8	Sulfur	K02049	gene_173019	0.0235	Sulfitobacter	tauB	Taut family transport system ATP-binding protein	nd
Kirkpatrickia variolosa	E8	Sulfur	K02049	gene_231780	0.0123	Micromonosporales	tauB	Taut family transport system ATP-binding protein	nd
Kirkpatrickia variolosa	E8	Sulfur	K02050	gene_1927	1.2387	Alphaproteobacteria	tauC	Taurine transport system permease protein	Bacteria; Proteobacteria; Candidatus Muproteobacteria; NA;
Kirkpatrickia variolosa	E8	Sulfur	K02050	gene_34218	0.4357	Oceanicola	tauC	Taurine transport system permease protein	Bacteria; Bacteroidetes; Flavobacteriia; Flavobacteriales;
Kirkpatrickia variolosa	E8	Sulfur	K02050	gene_15092	0.3036	unclassified Alphaproteobacteria	tauC	Taurine transport system permease protein	Bacteria; Proteobacteria; Gammaproteobacteria; Cellvibrionales;
Kirkpatrickia variolosa	E8	Sulfur	K02050	gene_157443	0.0584	unclassified Alphaproteobacteria	tauC	Taurine transport system permease protein	Bacteria; Proteobacteria; Alphaproteobacteria; Rhizobiales;
Kirkpatrickia variolosa	E8	Sulfur	K02050	gene_85711	0.0524	Alphaproteobacteria	tauC	Taurine transport system permease protein	Bacteria; Bacteroidetes; NA; NA;
Kirkpatrickia variolosa	E8	Sulfur	K02050	gene_150744	0.035	Alphaproteobacteria	tauC	Taurine transport system permease protein	nd
Kirkpatrickia variolosa	E8	Sulfur	K02050	gene_231871	0.0154	Paracoccus	tauC	Taurine transport system permease protein	nd
Kirkpatrickia variolosa	E8	Sulfur	K03119	gene_1194	1.5284	Alphaproteobacteria	tauD	Taurine dioxygenase	Eukaryota; Basidiomycota; Microbotryomycetes; Sporidiobolales;
Kirkpatrickia variolosa	E8	Sulfur	K03119	gene_34727	0.4519	Burkholderiaceae	tauD	Taurine dioxygenase	Bacteria; Proteobacteria; Alphaproteobacteria; Rhodobacterales;
Kirkpatrickia variolosa	E8	Sulfur	K03119	gene_31511	0.4152	Burkholderiaceae	tauD	Taurine dioxygenase	nd
Kirkpatrickia variolosa	E8	Sulfur	K03119	gene_22160	0.3369	Burkholderiaceae	tauD	Taurine dioxygenase	nd
Kirkpatrickia variolosa	E8	Sulfur	K03119	gene_15665	0.3356	Rhodospirillales	tauD	Taurine dioxygenase	Bacteria; Proteobacteria; Alphaproteobacteria; Rhodobacterales;
Kirkpatrickia variolosa	E8	Sulfur	K03119	gene_33230	0.3253	Alphaproteobacteria	tauD	Taurine dioxygenase	nd
Kirkpatrickia variolosa	E8	Sulfur	K03119	gene_27055	0.1628	Hyphomonadaceae	tauD	Taurine dioxygenase	nd
Kirkpatrickia variolosa	E8	Sulfur	K03119	gene_12973	0.1421	unclassified Gammaproteobacteria	tauD	Taurine dioxygenase	Viruses; NA; NA; NA;
Kirkpatrickia variolosa	E8	Sulfur	K03119	gene_24619	0.1188	Bradyrhizobiaceae	tauD	Taurine dioxygenase	nd
Kirkpatrickia variolosa	E8	Sulfur	K03119	gene_54250	0.0433	Burkholderiaceae	tauD	Taurine dioxygenase	nd
Kirkpatrickia variolosa	E8	Sulfur	K03119	gene_105980	0.041	unclassified Gammaproteobacteria	tauD	Taurine dioxygenase	nd
Kirkpatrickia variolosa	E8	Sulfur	K03119	gene_202561	0.0345	Burkholderiaceae	tauD	Taurine dioxygenase	nd
Kirkpatrickia variolosa	E8	Sulfur	K03119	gene_178263	0.0325	Burkholderiaceae	tauD	Taurine dioxygenase	nd
Kirkpatrickia variolosa	E8	Sulfur	K03119	gene_96034	0.029	Alcaligenaceae	tauD	Taurine dioxygenase	Bacteria; Proteobacteria; Alphaproteobacteria; Rhodobacterales;
Kirkpatrickia variolosa	E8	Sulfur	K03119	gene_151284	0.0289	Alteromonadaceae	tauD	Taurine dioxygenase	nd
Kirkpatrickia variolosa	E8	Sulfur	K03119	gene_201173	0.0288	unclassified Gammaproteobacteria	tauD	Taurine dioxygenase	Bacteria; Firmicutes; Clostridia; Clostridiales;
Kirkpatrickia variolosa	E8	Sulfur	K03119	gene_113567	0.0241	Burkholderiaceae	tauD	Taurine dioxygenase	Bacteria; Proteobacteria; Gammaproteobacteria; Legionellales;
Kirkpatrickia variolosa	E8	Sulfur	K17222	gene_174659	0.0087	Alteromonadaceae	soxA	L-cysteine S-thiosulfotransferase	Bacteria; Proteobacteria; Gammaproteobacteria; Oceanospirillales;
Kirkpatrickia variolosa	E8	Sulfur	K17222	gene_203930	0.0148	Alphaproteobacteria	soxA	L-cysteine S-thiosulfotransferase	Bacteria; Proteobacteria; Alphaproteobacteria; Rhodobacterales;
Kirkpatrickia variolosa	E8	Sulfur	K17222	gene_87304	0.0371	Sulfitobacter	soxA	L-cysteine S-thiosulfotransferase	Bacteria; Proteobacteria; Alphaproteobacteria; Rhodobacterales;
Kirkpatrickia variolosa	E8	Sulfur	K11751	gene_122482	0.0248	Sulfitobacter	soxB	S-sulfosulfanyl-L-cysteine sulfohydrolase	Bacteria; Proteobacteria; Alphaproteobacteria; Rhodobacterales;
Kirkpatrickia variolosa	E8	Sulfur	K11751	gene_143651	0.0178	Alphaproteobacteria	soxB	S-sulfosulfanyl-L-cysteine sulfohydrolase	Bacteria; Proteobacteria; Alphaproteobacteria; Rhodobacterales;
Kirkpatrickia variolosa	E8	Sulfur	K11751	gene_50070	0.0135	Sulfitobacter	soxB	S-sulfosulfanyl-L-cysteine sulfohydrolase	Bacteria; Proteobacteria; Alphaproteobacteria; Rhodobacterales;
Kirkpatrickia variolosa	E8	Sulfur	K11751	gene_68967	0.0306	Acidithiobacillales	soxB	S-sulfosulfanyl-L-cysteine sulfohydrolase	nd
Kirkpatrickia variolosa	E8	Sulfur	K17225	gene_122483	0.0262	Sulfitobacter	soxC	sulfane dehydrogenase subunit SoxC	Bacteria; Proteobacteria; Alphaproteobacteria; Rhodobacterales;
Kirkpatrickia variolosa	E8	Sulfur	K17225	gene_14633	0.0099	Sulfitobacter	soxC	sulfane dehydrogenase subunit SoxC	Bacteria; Proteobacteria; Alphaproteobacteria; Rhodobacterales;
Kirkpatrickia variolosa	E8	Sulfur	K17225	gene_175035	0.1305	Methylococcales	soxC	sulfane dehydrogenase subunit SoxC	Bacteria; Proteobacteria; Betaproteobacteria; Burkholderiales;
Kirkpatrickia variolosa	E8	Sulfur	K17225	gene_85041	0.0173	Alphaproteobacteria	soxC	sulfane dehydrogenase subunit SoxC	Bacteria; Proteobacteria; Alphaproteobacteria; Rhodobacterales;
Kirkpatrickia variolosa	E8	Sulfur	K17225	gene_91937	0.0084	Roseivivax	soxC	sulfane dehydrogenase subunit SoxC	Bacteria; Proteobacteria; Alphaproteobacteria; Rhodobacterales;
Kirkpatrickia variolosa	E8	Sulfur	K08738	gene_115449	0.0161	unclassified Rhodobacteraceae	soxD	S-disulfanyl-L-cysteine oxidoreductase SoxD	Bacteria; Proteobacteria; Alphaproteobacteria; Rhodobacterales;
Kirkpatrickia variolosa	E8	Sulfur	K08738	gene_156651	0.0279	Sulfitobacter	soxD	S-disulfanyl-L-cysteine oxidoreductase SoxD	Bacteria; Actinobacteria; Nitriliruptoria; Nitriliruptorales;
Kirkpatrickia variolosa	E8	Sulfur	K08738	gene_37265	0.0323	Methylococcales	soxD	S-disulfanyl-L-cysteine oxidoreductase SoxD	Bacteria; Proteobacteria; Gammaproteobacteria; Chromatiales;
Kirkpatrickia variolosa	E8	Sulfur	K02275	gene_188382	0.0084	Alphaproteobacteria	soxX	L-cysteine S-thiosulfotransferase	Bacteria; Proteobacteria; Alphaproteobacteria; Rhodobacterales;
Kirkpatrickia variolosa	E8	Sulfur	K02275	gene_50347	0.0166	Sulfitobacter	soxX	L-cysteine S-thiosulfotransferase	Bacteria; Proteobacteria; Alphaproteobacteria; Rhodobacterales;
Kirkpatrickia variolosa	E8	Sulfur	K17226	gene_151084	0.1417	Rhodocyclales	soxY	sulfur-oxidizing protein SoxY	Bacteria; Proteobacteria; Gammaproteobacteria; NA;
Kirkpatrickia variolosa	E8	Sulfur	K17226	gene_203932	0.0027	Alphaproteobacteria	soxY	sulfur-oxidizing protein SoxY	Bacteria; Proteobacteria; Alphaproteobacteria; Rhodobacterales;
Kirkpatrickia variolosa	E8	Sulfur	K17226	gene_50346	0.0159	Sulfitobacter	soxY	sulfur-oxidizing protein SoxY	Bacteria; Proteobacteria; Alphaproteobacteria; Rhodobacterales;
Kirkpatrickia variolosa	E8	Sulfur	K17226	gene_106987	0.0244	Sulfitobacter	soxZ	sulfur-oxidizing protein SoxZ	Bacteria; Proteobacteria; Alphaproteobacteria; Rhodobacterales;
Kirkpatrickia variolosa	E8	Sulfur	K17226	gene_151083	0.0958	unclassified Gammaproteobacteria	soxZ	sulfur-oxidizing protein SoxZ	Bacteria; Proteobacteria; Gammaproteobacteria; Chromatiales;
Kirkpatrickia variolosa	E8	Sulfur	K17226	gene_203931	0.0115	Alphaproteobacteria	soxZ	sulfur-oxidizing protein SoxZ	Bacteria; Proteobacteria; Alphaproteobacteria; Rhodobacterales;
Kirkpatrickia variolosa	E8	Sulfur	K17226	gene_54429	0.0094	Thiotrichales	soxZ	sulfur-oxidizing protein SoxZ	nd
Kirkpatrickia variolosa	E8	Sulfur	K00394	gene_25582	9.1516	Chromatiales	aprA	Adenylylsulfate reductase, subunit A	Bacteria; Proteobacteria; Gammaproteobacteria; Chromatiales;
Kirkpatrickia variolosa	E8	Sulfur	K00394	gene_36334	6.7298	Chromatiales	aprA	Adenylylsulfate reductase, subunit A	Bacteria; Proteobacteria; Gammaproteobacteria; NA;
Kirkpatrickia variolosa	E8	Sulfur	K00394	gene_144399	6.4033	Chromatiales	aprA	Adenylylsulfate reductase, subunit A	Bacteria; NA; NA; NA;
Kirkpatrickia variolosa	E8	Sulfur	K00394	gene_24874	6.1259	Chromatiales	aprA	Adenylylsulfate reductase, subunit A	Bacteria; NA; NA; NA;
Kirkpatrickia variolosa	E8	Sulfur	K00394	gene_25583	6.0238	Chromatiales	aprA	Adenylylsulfate reductase, subunit A	Bacteria; Candidatus Desantisbacteria; NA; NA;
Kirkpatrickia variolosa	E8	Sulfur	K00394	gene_160358	0.1581	Chromatiales	aprA	Adenylylsulfate reductase, subunit A	Bacteria; NA; NA; NA;
Kirkpatrickia variolosa	E8	Sulfur	K00394	gene_162347	0.0402	Alphaproteobacteria	aprA	Adenylylsulfate reductase, subunit A	Bacteria; Proteobacteria; Alphaproteobacteria; Pelagibacterales;
Kirkpatrickia variolosa	E8	Sulfur	K00394	gene_125417	0.0221	Alphaproteobacteria	aprA	Adenylylsulfate reductase, subunit A	Bacteria; Proteobacteria; Alphaproteobacteria; Pelagibacterales;
Kirkpatrickia variolosa	E8	Sulfur	K00394	gene_191346	0.0208	Alphaproteobacteria	aprA	Adenylylsulfate reductase, subunit A	Bacteria; Proteobacteria; Gammaproteobacteria; NA;
Kirkpatrickia variolosa	E8	Sulfur	K00394	gene_150005	0.0194	Alphaproteobacteria	aprA	Adenylylsulfate reductase, subunit A	Bacteria; Proteobacteria; Gammaproteobacteria; NA;
Kirkpatrickia variolosa	E8	Sulfur	K00395	gene_67683	2.6415	Chromatiales	aprB	Adenylylsulfate reductase, subunit B	Bacteria; Bacteroidetes; Bacteroidia; Bacteroidales;
Kirkpatrickia variolosa	E8	Sulfur	K00395	gene_67682	1.947	Chromatiales	aprB	Adenylylsulfate reductase, subunit B	Bacteria; Bacteroidetes; Bacteroidia; Bacteroidales;
Kirkpatrickia variolosa	E8	Sulfur	K00395	gene_233894	1.2717	Chromatiales	aprB	Adenylylsulfate reductase, subunit B	Bacteria; Bacteroidetes; Bacteroidia; Bacteroidales;
Kirkpatrickia variolosa	E8	Sulfur	K00395	gene_20183	1.0274	Chromatiales	aprB	Adenylylsulfate reductase, subunit B	Bacteria; Bacteroidetes; Bacteroidia; Bacteroidales;
Kirkpatrickia variolosa	E8	Sulfur	K00395	gene_58081	0.1493	Desulfovibrionales	aprB	Adenylylsulfate reductase, subunit B	Bacteria; Bacteroidetes; Bacteroidia; Bacteroidales;
Kirkpatrickia variolosa	E8	Sulfur	K00395	gene_58080	0.0922	Desulfovibrionales	aprB	Adenylylsulfate reductase, subunit B	Bacteria; Bacteroidetes; Bacteroidia; Bacteroidales;
Kirkpatrickia variolosa	E8	Sulfur	K00395	gene_170252	0.0614	Proteobacteria	aprB	Adenylylsulfate reductase, subunit B	Bacteria; Proteobacteria; Alphaproteobacteria; Pelagibacterales;
Kirkpatrickia variolosa	E8	Sulfur	K00395	gene_150006	0.0211	Proteobacteria	aprB	Adenylylsulfate reductase, subunit B	Bacteria; Proteobacteria; Gammaproteobacteria; NA;
Kirkpatrickia variolosa	E8	Sulfur	K00957	gene_151931	0.0283	unclassified Alphaproteobacteria	cysD	Sulfate adenylyltransferase subunit 2	Bacteria; Proteobacteria; Gammaproteobacteria; NA;
Kirkpatrickia variolosa	E8	Sulfur	K11180	gene_204669	0.0138	Gammaproteobacteria	dsrA	Dissimilatory sulfite reductase alpha subunit	Bacteria; NA; NA; NA;
Kirkpatrickia variolosa	E8	Sulfur	K11180	gene_215590	0	Betaproteobacteria	dsrA	Dissimilatory sulfite reductase alpha subunit	Bacteria; Proteobacteria; Gammaproteobacteria; NA;
Kirkpatrickia variolosa	E8	Sulfur	K11180	gene_204670	0.0145	Chromatiales	dsrA	Dissimilatory sulfite reductase alpha subunit	Bacteria; Proteobacteria; Gammaproteobacteria; Chromatiales;
Kirkpatrickia variolosa	E8	Sulfur	K00958	gene_32854	5.1237	Chromatiales	sat	Sulfate adenylyltransferase	Bacteria; Proteobacteria; Gammaproteobacteria; NA;
Kirkpatrickia variolosa	E8	Sulfur	K00958	gene_171203	3.1209	Chromatiales	sat	Sulfate adenylyltransferase	Bacteria; Proteobacteria; Gammaproteobacteria; Chromatiales;
Kirkpatrickia variolosa	E8	Sulfur	K00958	gene_113173	1.7593	Chromatiales	sat	Sulfate adenylyltransferase	Bacteria; Proteobacteria; Gammaproteobacteria; Chromatiales;
Kirkpatrickia variolosa	E8	Sulfur	K00958	gene_48119	1.4287	Chromatiales	sat	Sulfate adenylyltransferase	Bacteria; Proteobacteria; Deltaproteobacteria; NA;
Kirkpatrickia variolosa	E8	Sulfur	K00958	gene_48120	1.1357	Chromatiales	sat	Sulfate adenylyltransferase	Bacteria; Actinobacteria; Actinobacteria; Corynebacteriales;
Kirkpatrickia variolosa	E8	Sulfur	K00958	gene_232610	1.1002	Chromatiales	sat	Sulfate adenylyltransferase	Bacteria; Proteobacteria; Gammaproteobacteria; Chromatiales;
Kirkpatrickia variolosa	E8	Sulfur	K00958	gene_113172	0.6505	Chromatiales	sat	Sulfate adenylyltransferase	Bacteria; Proteobacteria; Gammaproteobacteria; Chromatiales;
Kirkpatrickia variolosa	E8	Sulfur	K00958	gene_148980	1.4101	Gammaproteobacteria	sat	Sulfate adenylyltransferase	Bacteria; Proteobacteria; Deltaproteobacteria; NA;
Kirkpatrickia variolosa	E8	Sulfur	K00958	gene_90482	1.0365	Gammaproteobacteria	sat	Sulfate adenylyltransferase	Bacteria; Proteobacteria; Deltaproteobacteria; NA;
Kirkpatrickia variolosa	E8	Sulfur	K00958	gene_23476	0.6887	Gammaproteobacteria	sat	Sulfate adenylyltransferase	Bacteria; Proteobacteria; Deltaproteobacteria; NA;
Kirkpatrickia variolosa	E8	Sulfur	K00958	gene_90481	0.3581	Gammaproteobacteria	sat	Sulfate adenylyltransferase	nd
Kirkpatrickia variolosa	E8	Sulfur	K00958	gene_71506	0.0951	Gammaproteobacteria	sat	Sulfate adenylyltransferase	Bacteria; Candidatus Tectomicrobia; NA; NA;
Kirkpatrickia variolosa	E8	Sulfur	K00958	gene_150008	0.051	Gammaproteobacteria	sat	Sulfate adenylyltransferase	Bacteria; Proteobacteria; Gammaproteobacteria; NA;
Kirkpatrickia variolosa	E8	Sulfur	K00958	gene_37768	4.0548	unclassified Gammaproteobacteria	sat	Sulfate adenylyltransferase	Bacteria; Proteobacteria; Gammaproteobacteria; Thiotrichales;
Kirkpatrickia variolosa	E8	Sulfur	K00958	gene_208848	0.0545	unclassified Gammaproteobacteria	sat	Sulfate adenylyltransferase	Bacteria; NA; NA; NA;
Kirkpatrickia variolosa	E8	Sulfur	K00958	gene_191760	0.0082	unclassified Gammaproteobacteria	sat	Sulfate adenylyltransferase	Bacteria; NA; NA; NA;
Hymeniacidon torquata	E9	Carbon	K00855	gene_43143	0.566	unclassified Gammaproteobacteria	prkB	PRK,_prkB;_phosphoribulokinase_[EC:2.7.1.19]	Bacteria; Proteobacteria; Gammaproteobacteria; NA;
Hymeniacidon torquata	E9	Nitrogen	K10944	nd	nd	nd	AmoA	Ammonia monooxygenase	nd
Hymeniacidon torquata	E9	Nitrogen	K10945	nd	nd	nd	AmoB	Ammonia monooxygenase	nd
Hymeniacidon torquata	E9	Nitrogen	K10946	nd	nd	nd	AmoC	Ammonia monooxygenase	nd
Hymeniacidon torquata	E9	Nitrogen	K02567	gene_59	16.5471	unclassified Gammaproteobacteria	napA	Belongs to the prokaryotic molybdopterin-containing oxidoreductase family	Bacteria; Proteobacteria; Gammaproteobacteria; Oceanospirillales;
Hymeniacidon torquata	E9	Nitrogen	K02568	gene_58	15.3629	Shewanellaceae	napB	Electron transfer subunit of the periplasmic nitrate reductase complex NapAB	Bacteria; Proteobacteria; Gammaproteobacteria; Pseudomonadales;
Hymeniacidon torquata	E9	Nitrogen	K00368	gene_1699	21.6897	Alcaligenaceae	nirK	Nitrite reductase	Bacteria; Proteobacteria; Betaproteobacteria; Burkholderiales;
Hymeniacidon torquata	E9	Nitrogen	K00376	gene_468	12.451	Alphaproteobacteria	norB	Nitric oxide reductase	Bacteria; Proteobacteria; Alphaproteobacteria; Rhodobacterales;
Hymeniacidon torquata	E9	Nitrogen	K00376	nd	nd	nd	nosZ	Nitrous-oxide reductase	nd
Hymeniacidon torquata	E9	Sulfur	K17222	soxA	nd	nd	nd	nd	nd
Hymeniacidon torquata	E9	Sulfur	K11751	soxB	nd	nd	nd	nd	nd
Hymeniacidon torquata	E9	Sulfur	K17225	soxC	nd	nd	nd	nd	nd
Hymeniacidon torquata	E9	Sulfur	K08738	soxD	nd	nd	nd	nd	nd
Hymeniacidon torquata	E9	Sulfur	K17226; 27	soxYZ	nd	nd	nd	nd	nd
Hymeniacidon torquata	E9	Sulfur	K00394	gene_1755	17.9769	Chromatiales	aprA	Adenylylsulfate reductase, subunit A	Bacteria; NA; NA; NA;
Hymeniacidon torquata	E9	Sulfur	K00394	gene_70404	2.2593	Alphaproteobacteria	Sulfur_metabolism		Bacteria; Proteobacteria; Alphaproteobacteria; Pelagibacterales;
Hymeniacidon torquata	E9	Sulfur	K00394	gene_62800	1.8677	Alphaproteobacteria	aprA	Adenylylsulfate reductase, subunit A	Bacteria; Proteobacteria; Alphaproteobacteria; Pelagibacterales;
Hymeniacidon torquata	E9	Sulfur	K00395	gene_1756	17.4113	Chromatiales	aprB	Adenylylsulfate reductase, subunit B	Bacteria; Proteobacteria; Betaproteobacteria; Sulfuricellales;
Leucetta antartica	E10	Carbon	K15036	gene_46297	1.2636	Thaumarchaeota	acyl-CoA carboxylase subunit beta Protein	acyl-CoA carboxylase subunit beta Protein	Archaea; Thaumarchaeota; NA; Nitrosopumilales;
Leucetta antartica	E10	Carbon	K14534	gene_32784	0.6929	Thaumarchaeota	4-hydroxybutyryl-CoA dehydratase Protein	4-hydroxybutyryl-CoA dehydratase Protein	Archaea; NA; NA; NA;
Leucetta antartica	E10	Carbon	K14534	gene_32781	0.6829	Thaumarchaeota	4-hydroxybutyryl-CoA dehydratase Protein	4-hydroxybutyryl-CoA dehydratase Protein	Archaea; NA; NA; NA;
Leucetta antartica	E10	Carbon	K14534	gene_60690	0.246	Thaumarchaeota	4-hydroxybutyryl-CoA dehydratase Protein	4-hydroxybutyryl-CoA dehydratase Protein	Archaea; Thaumarchaeota; NA; NA;
Leucetta antartica	E10	Carbon	K14534	gene_105935	0.0265	Thaumarchaeota	4-hydroxybutyryl-CoA dehydratase Protein	4-hydroxybutyryl-CoA dehydratase Protein	Bacteria; Proteobacteria; Betaproteobacteria; NA;
Leucetta antartica	E10	Carbon	K15230	gene_7077	0.4991	Bacteria	aclA	ATP-citrate lyase alpha-subunit	Bacteria; Nitrospinae; Nitrospinia; Nitrospinales;
Leucetta antartica	E10	Carbon	K15230	gene_83533	0.0813	Bacteria	aclA	ATP-citrate lyase alpha-subunit	Bacteria; Nitrospinae; Nitrospinia; Nitrospinales;
Leucetta antartica	E10	Carbon	K15230	gene_74331	0.0801	Bacteria	aclA	ATP-citrate lyase alpha-subunit	Bacteria; Nitrospinae; Nitrospinia; Nitrospinales;
Leucetta antartica	E10	Carbon	K15231	gene_7076	0.4113	Bacteria	aclB	ATP-citrate lyase beta-subunit	Bacteria; Nitrospinae; Nitrospinia; Nitrospinales;
Leucetta antartica	E10	Carbon	K15231	gene_74330	0.0725	Bacteria	aclB	ATP-citrate lyase beta-subunit	Bacteria; Nitrospinae; Nitrospinia; Nitrospinales;
Leucetta antartica	E10	Carbon	K00855	gene_42108	0.6091	Proteobacteria	prk	Phosphoribulokinase	Bacteria; Proteobacteria; Alphaproteobacteria; Rhizobiales;
Leucetta antartica	E10	Carbon	K00855	gene_18030	0.5026	Nitrosomonadales	prk	Phosphoribulokinase	Bacteria; NA; NA; NA;
Leucetta antartica	E10	Carbon	K00855	gene_38345	0.2624	Rhodospirillales	prk	Phosphoribulokinase	Bacteria; Proteobacteria; Alphaproteobacteria; Rhodospirillales;
Leucetta antartica	E10	Carbon	K00855	gene_53309	0.0822	Bacilli	prk	Phosphoribulokinase	Eukaryota; NA; Oligohymenophorea; Hymenostomatida;
Leucetta antartica	E10	Carbon	K00855	gene_103959	0.0113	Proteobacteria	prk	Phosphoribulokinase	nd
Leucetta antartica	E10	Carbon	K01601	gene_13099	1.4492	Proteobacteria	rbcL	Ribulose-bisphosphate carboxylase large chain	Bacteria; NA; NA; NA;
Leucetta antartica	E10	Carbon	K01601	gene_46625	0.6115	Vibrionales	rbcL	Ribulose-bisphosphate carboxylase large chain	Bacteria; NA; NA; NA;
Leucetta antartica	E10	Carbon	K01601	gene_45048	0.4222	Chromatiales	rbcL	Ribulose-bisphosphate carboxylase large chain	Bacteria; NA; NA; NA;
Leucetta antartica	E10	Carbon	K01601	gene_94442	0.0386	Alphaproteobacteria	rbcL	Ribulose-bisphosphate carboxylase large chain	Bacteria; Proteobacteria; Alphaproteobacteria; Rhodobacterales;
Leucetta antartica	E10	Carbon	K01601	gene_156731	0.0259	Bacillariophyta	rbcL	Ribulose-bisphosphate carboxylase large chain	Eukaryota; Bacillariophyta; Coscinodiscophyceae; Thalassiosirales;
Leucetta antartica	E10	Carbon	K01601	gene_142931	0.0139	Eukaryota	rbcL	Ribulose-bisphosphate carboxylase large chain	Eukaryota; NA; NA; NA;
Leucetta antartica	E10	Carbon	K01602	gene_46626	0.6828	Vibrionales	rbcS	Ribulose-bisphosphate carboxylase small chain	Bacteria; Proteobacteria; Betaproteobacteria; Hydrogenophilales;
Leucetta antartica	E10	Carbon	K01602	gene_45047	0.5515	Bradyrhizobiaceae	rbcS	Ribulose-bisphosphate carboxylase small chain	Bacteria; Proteobacteria; Betaproteobacteria; Nitrosomonadales;
Leucetta antartica	E10	Carbon	K01602	gene_142930	0.0437	Eukaryota	rbcS	Ribulose-bisphosphate carboxylase small chain	Eukaryota; NA; NA; Prymnesiales;
Leucetta antartica	E10	Nitrogen	K10944	gene_33986	1.1006	Thaumarchaeota	AmoA	Ammonia monooxygenase	Archaea; Crenarchaeota; NA; NA;
Leucetta antartica	E10	Nitrogen	K10945	gene_33983	1.1185	Thaumarchaeota	AmoB	Ammonia monooxygenase	Archaea; Thaumarchaeota; NA; Nitrosopumilales;
Leucetta antartica	E10	Nitrogen	K10946	gene_33984	1.141	Thaumarchaeota	AmoC	Ammonia monooxygenase	Archaea; NA; NA; NA;
Leucetta antartica	E10	Nitrogen	K10944	gene_5933	1.0261	Nitrosomonadales	AmoA	Ammonia monooxygenase	Bacteria; NA; NA; NA;
Leucetta antartica	E10	Nitrogen	K10945	gene_5932	0.9142	Nitrosomonadales	AmoB	Ammonia monooxygenase	Bacteria; Proteobacteria; Betaproteobacteria; Nitrosomonadales;
Leucetta antartica	E10	Nitrogen	K10945	gene_17096	0.2402	Nitrosomonadales	AmoB	Ammonia monooxygenase	Bacteria; Proteobacteria; Betaproteobacteria; Nitrosomonadales;
Leucetta antartica	E10	Nitrogen	K10946	gene_162836	2.2993	Nitrosomonadales	AmoC	Ammonia monooxygenase	Bacteria; Proteobacteria; Betaproteobacteria; Nitrosomonadales;
Leucetta antartica	E10	Nitrogen	K10946	gene_232669	1.4954	Nitrosomonadales	AmoC	Ammonia monooxygenase	Bacteria; Proteobacteria; Betaproteobacteria; Nitrosomonadales;
Leucetta antartica	E10	Nitrogen	K00371	gene_20872	0.5691	Bacteria	narH	nitrate reductase beta subunit	Bacteria; Nitrospinae; Nitrospinia; Nitrospinales;
Leucetta antartica	E10	Nitrogen	K00371	gene_45261	0.1821	Bacteria	narH	nitrate reductase beta subunit	Bacteria; Nitrospinae; Nitrospinia; Nitrospinales;
Leucetta antartica	E10	Nitrogen	K00371	gene_49881	0.1702	Bacteria	narH	nitrate reductase beta subunit	Bacteria; Nitrospinae; Nitrospinia; Nitrospinales;
Leucetta antartica	E10	Nitrogen	K00371	gene_82756	0.0232	Bacteria	narH	nitrate reductase beta subunit	Bacteria; Nitrospinae; Nitrospinia; Nitrospinales;
Leucetta antartica	E10	Nitrogen	K02567	gene_69328	0.6943	Alphaproteobacteria	napA	Belongs to the prokaryotic molybdopterin-containing oxidoreductase family	Bacteria; Proteobacteria; Gammaproteobacteria; Alteromonadales;
Leucetta antartica	E10	Nitrogen	K02568	gene_69327	0.5875	Alphaproteobacteria	napB	Electron transfer subunit of the periplasmic nitrate reductase complex NapAB	Bacteria; Proteobacteria; Alphaproteobacteria; Rhizobiales;
Leucetta antartica	E10	Nitrogen	K00368	gene_25711	1.0035	Thaumarchaeota	nirK	Nitrite reductase	Archaea; Thaumarchaeota; NA; NA;
Leucetta antartica	E10	Nitrogen	K00368	gene_42623	0.7585	Thaumarchaeota	nirK	Nitrite reductase	Archaea; Thaumarchaeota; NA; NA;
Leucetta antartica	E10	Nitrogen	K00368	gene_44495	0.4071	Alcaligenaceae	nirK	Nitrite reductase	Bacteria; Proteobacteria; Betaproteobacteria; Burkholderiales;
Leucetta antartica	E10	Nitrogen	K00368	gene_44496	0.2835	Alcaligenaceae	nirK	Nitrite reductase	Bacteria; NA; NA; NA;
Leucetta antartica	E10	Nitrogen	K00368	gene_81602	0.0879	Alcaligenaceae	nirK	Nitrite reductase	Bacteria; Proteobacteria; Betaproteobacteria; Burkholderiales;
Leucetta antartica	E10	Nitrogen	K00368	gene_55681	0.145	Alphaproteobacteria	nirK	Nitrite reductase	Bacteria; NA; NA; NA;
Leucetta antartica	E10	Nitrogen	K00368	gene_64239	0.0544	Alphaproteobacteria	nirK	Nitrite reductase	Bacteria; NA; NA; NA;
Leucetta antartica	E10	Nitrogen	K00368	gene_45240	0.1289	Bacteria	nirK	Nitrite reductase	Bacteria; Nitrospinae; Nitrospinia; Nitrospinales;
Leucetta antartica	E10	Nitrogen	K00368	gene_19740	0.5909	Chryseobacterium	nirK	Nitrite reductase	Bacteria; Nitrospinae; Nitrospinia; Nitrospinales;
Leucetta antartica	E10	Nitrogen	K00368	gene_21869	0.1171	Chryseobacterium	nirK	Nitrite reductase	Bacteria; Nitrospinae; Nitrospinia; Nitrospinales;
Leucetta antartica	E10	Nitrogen	K00368	gene_38372	0.0982	Chryseobacterium	nirK	Nitrite reductase	Bacteria; Nitrospinae; NA; NA;
Leucetta antartica	E10	Nitrogen	K00368	gene_15466	0.5274	Nitrosomonadales	nirK	Nitrite reductase	Bacteria; Proteobacteria; Betaproteobacteria; Nitrosomonadales;
Leucetta antartica	E10	Nitrogen	K00368	gene_92100	0.2199	Phaeobacter	nirK	Nitrite reductase	Bacteria; NA; NA; NA;
Leucetta antartica	E10	Nitrogen	K00368	gene_13134	1.1359	Thiotrichales	nirK	Nitrite reductase	Bacteria; Cyanobacteria; NA; NA;
Leucetta antartica	E10	Nitrogen	K04561	gene_17735	0.1457	Caulobacterales	norB	Nitric oxide reductase	Bacteria; NA; NA; NA;
Leucetta antartica	E10	Nitrogen	K04561	gene_128705	0.0236	Alteromonadaceae	norB	Nitric oxide reductase	Bacteria; Proteobacteria; Alphaproteobacteria; Rhodobacterales;
Leucetta antartica	E10	Nitrogen	K00376	gene_50445	0.3274	Alphaproteobacteria	nosZ	Nitrous-oxide reductase	Bacteria; NA; NA; NA;
Leucetta antartica	E10	Nitrogen	K00376	gene_46954	0.3	Phyllobacteriaceae	nosZ	Nitrous-oxide reductase	Bacteria; NA; NA; NA;
Leucetta antartica	E10	Nitrogen	K00376	gene_207348	0.0249	unclassified Gammaproteobacteria	nosZ	Nitrous-oxide reductase	Bacteria; Proteobacteria; Gammaproteobacteria; Cellvibrionales;
Leucetta antartica	E10	Nitrogen	K00376	gene_191548	0.0153	unclassified Gammaproteobacteria	nosZ	Nitrous-oxide reductase	Bacteria; Proteobacteria; Gammaproteobacteria; Chromatiales;
Leucetta antartica	E10	Sulfur	K17222	gene_81234	0.0362	Alphaproteobacteria	soxA	L-cysteine S-thiosulfotransferase	Bacteria; Proteobacteria; Alphaproteobacteria; Rhodobacterales;
Leucetta antartica	E10	Sulfur	K17222	gene_51516	0.7405	Rhodospirillales	soxA	L-cysteine S-thiosulfotransferase	Bacteria; Proteobacteria; Alphaproteobacteria; Rhizobiales;
Leucetta antartica	E10	Sulfur	K17222	gene_52274	0.459	Rhodospirillales	soxA	L-cysteine S-thiosulfotransferase	Bacteria; Proteobacteria; Alphaproteobacteria; Rhodospirillales;
Leucetta antartica	E10	Sulfur	K17222	gene_159320	0.426	Rhodospirillales	soxA	L-cysteine S-thiosulfotransferase	Bacteria; Proteobacteria; Alphaproteobacteria; NA;
Leucetta antartica	E10	Sulfur	K17222	gene_10293	1.0092	unclassified Gammaproteobacteria	soxA	L-cysteine S-thiosulfotransferase	Bacteria; Proteobacteria; Gammaproteobacteria; NA;
Leucetta antartica	E10	Sulfur	K17222	gene_10292	1.0025	unclassified Gammaproteobacteria	soxA	L-cysteine S-thiosulfotransferase	Bacteria; Proteobacteria; Gammaproteobacteria; Oceanospirillales;
Leucetta antartica	E10	Sulfur	K17222	gene_200123	0.0263	unclassified Rhodobacteraceae	soxA	L-cysteine S-thiosulfotransferase	Bacteria; Proteobacteria; Alphaproteobacteria; Rhodobacterales;
Leucetta antartica	E10	Sulfur	K11751	gene_51515	0.7256	Methylocystaceae	soxB	S-sulfosulfanyl-L-cysteine sulfohydrolase	Bacteria; Proteobacteria; Alphaproteobacteria; Rhizobiales;
Leucetta antartica	E10	Sulfur	K11751	gene_60083	0.0792	Methylocystaceae	soxB	S-sulfosulfanyl-L-cysteine sulfohydrolase	Bacteria; NA; NA; NA;
Leucetta antartica	E10	Sulfur	K11751	gene_23031	1.2938	Oceanospirillales	soxB	S-sulfosulfanyl-L-cysteine sulfohydrolase	Bacteria; Proteobacteria; Gammaproteobacteria; Chromatiales;
Leucetta antartica	E10	Sulfur	K11751	gene_4623	1.6066	Oxalobacteraceae	soxB	S-sulfosulfanyl-L-cysteine sulfohydrolase	Bacteria; Proteobacteria; Betaproteobacteria; Burkholderiales;
Leucetta antartica	E10	Sulfur	K11751	gene_52275	0.4959	Rhodospirillales	soxB	S-sulfosulfanyl-L-cysteine sulfohydrolase	Bacteria; NA; NA; NA;
Leucetta antartica	E10	Sulfur	K11751	gene_23030	1.1438	unclassified Gammaproteobacteria	soxB	S-sulfosulfanyl-L-cysteine sulfohydrolase	Bacteria; Proteobacteria; Gammaproteobacteria; Thiotrichales;
Leucetta antartica	E10	Sulfur	K17225	gene_13954	0.2074	Alphaproteobacteria	soxC	sulfane dehydrogenase subunit SoxC	Bacteria; Proteobacteria; Gammaproteobacteria; Thiotrichales;
Leucetta antartica	E10	Sulfur	K17225	gene_52279	0.439	Bradyrhizobiaceae	soxC	sulfane dehydrogenase subunit SoxC	Bacteria; Proteobacteria; Alphaproteobacteria; Rhodospirillales;
Leucetta antartica	E10	Sulfur	K17225	gene_26020	0.6782	Methylocystaceae	soxC	sulfane dehydrogenase subunit SoxC	Bacteria; Proteobacteria; Gammaproteobacteria; Thiotrichales;
Leucetta antartica	E10	Sulfur	K17225	gene_60088	0.0767	Methylocystaceae	soxC	sulfane dehydrogenase subunit SoxC	Bacteria; Proteobacteria; Alphaproteobacteria; Rhizobiales;
Leucetta antartica	E10	Sulfur	K17225	gene_4629	1.4481	Oxalobacteraceae	soxC	sulfane dehydrogenase subunit SoxC	Bacteria; Proteobacteria; Betaproteobacteria; Burkholderiales;
Leucetta antartica	E10	Sulfur	K17225	gene_99948	0.047	unclassified Rhodobacteraceae	soxC	sulfane dehydrogenase subunit SoxC	Bacteria; Proteobacteria; Alphaproteobacteria; Rhodobacterales;
Leucetta antartica	E10	Sulfur	K08738	gene_52848	0.2237	Alphaproteobacteria	soxD	S-disulfanyl-L-cysteine oxidoreductase SoxD	Bacteria; Proteobacteria; Alphaproteobacteria; Rhodobacterales;
Leucetta antartica	E10	Sulfur	K08738	gene_70366	0.0474	Alphaproteobacteria	soxD	S-disulfanyl-L-cysteine oxidoreductase SoxD	Bacteria; Proteobacteria; NA; NA;
Leucetta antartica	E10	Sulfur	K08738	gene_26021	0.6365	Gammaproteobacteria	soxD	S-disulfanyl-L-cysteine oxidoreductase SoxD	Bacteria; Proteobacteria; Alphaproteobacteria; Rhizobiales;
Leucetta antartica	E10	Sulfur	K08738	gene_18233	1.186	Sulfitobacter	soxD	S-disulfanyl-L-cysteine oxidoreductase SoxD	Bacteria; Proteobacteria; Alphaproteobacteria; Rhodobacterales;
Leucetta antartica	E10	Sulfur	K08738	gene_99949	0.0448	Sulfitobacter	soxD	S-disulfanyl-L-cysteine oxidoreductase SoxD	Bacteria; Proteobacteria; Alphaproteobacteria; Rhodobacterales;
Leucetta antartica	E10	Sulfur	K08738	gene_52765	0.1101	unclassified Alphaproteobacteria	soxD	S-disulfanyl-L-cysteine oxidoreductase SoxD	Bacteria; Proteobacteria; Alphaproteobacteria; Rhizobiales;
Leucetta antartica	E10	Sulfur	K02275	gene_52271	0.5447	Bradyrhizobiaceae	soxX	L-cysteine S-thiosulfotransferase	Bacteria; NA; NA; NA;
Leucetta antartica	E10	Sulfur	K02305	gene_4624	1.3861	Oxalobacteraceae	soxX	L-cysteine S-thiosulfotransferase	Bacteria; Proteobacteria; Betaproteobacteria; Burkholderiales;
Leucetta antartica	E10	Sulfur	K02275	gene_81237	0.0228	Sulfitobacter	soxX	L-cysteine S-thiosulfotransferase	Bacteria; Proteobacteria; Alphaproteobacteria; Rhodobacterales;
Leucetta antartica	E10	Sulfur	K17226	gene_59102	0.069	Bradyrhizobiaceae	soxY	sulfur-oxidizing protein SoxY	Bacteria; Proteobacteria; Alphaproteobacteria; Rhizobiales;
Leucetta antartica	E10	Sulfur	K17226	gene_3424	1.1093	Chromatiales	soxY	sulfur-oxidizing protein SoxY	nd
Leucetta antartica	E10	Sulfur	K17226	gene_10291	1.0877	Chromatiales	soxY	sulfur-oxidizing protein SoxY	Bacteria; Proteobacteria; Gammaproteobacteria; Chromatiales;
Leucetta antartica	E10	Sulfur	K17226	gene_4627	1.7968	Oxalobacteraceae	soxY	sulfur-oxidizing protein SoxY	Bacteria; Proteobacteria; Betaproteobacteria; Burkholderiales;
Leucetta antartica	E10	Sulfur	K17226	gene_51518	0.6958	Rhodospirillales	soxY	sulfur-oxidizing protein SoxY	Bacteria; Proteobacteria; Alphaproteobacteria; Rhodospirillales;
Leucetta antartica	E10	Sulfur	K17226	gene_52272	0.5191	Rhodospirillales	soxY	sulfur-oxidizing protein SoxY	Bacteria; Proteobacteria; Alphaproteobacteria; Rhodobacterales;
Leucetta antartica	E10	Sulfur	K17226	gene_81236	0.0492	Sulfitobacter	soxY	sulfur-oxidizing protein SoxY	Bacteria; Proteobacteria; Alphaproteobacteria; Rhodobacterales;
Leucetta antartica	E10	Sulfur	K17226	gene_51517	0.8083	Alphaproteobacteria	soxZ	sulfur-oxidizing protein SoxZ	Bacteria; Candidatus Tectomicrobia; NA; NA;
Leucetta antartica	E10	Sulfur	K17226	gene_52273	0.6779	Bradyrhizobiaceae	soxZ	sulfur-oxidizing protein SoxZ	Bacteria; Proteobacteria; Alphaproteobacteria; Rhizobiales;
Leucetta antartica	E10	Sulfur	K17226	gene_3425	1.3635	Chromatiales	soxZ	sulfur-oxidizing protein SoxZ	Bacteria; Proteobacteria; Gammaproteobacteria; NA;
Leucetta antartica	E10	Sulfur	K17226	gene_4626	2.1544	Oxalobacteraceae	soxZ	sulfur-oxidizing protein SoxZ	Bacteria; Proteobacteria; Alphaproteobacteria; Rhodobacterales;
Leucetta antartica	E10	Sulfur	K17226	gene_59103	0.0892	Rhodospirillales	soxZ	sulfur-oxidizing protein SoxZ	Bacteria; Proteobacteria; Alphaproteobacteria; Rhodobacterales;
Leucetta antartica	E10	Sulfur	K17226	gene_81235	0.0426	Sulfitobacter	soxZ	sulfur-oxidizing protein SoxZ	Bacteria; Proteobacteria; Alphaproteobacteria; Rhodobacterales;
Leucetta antartica	E10	Sulfur	K17226	gene_184183	0.0174	unclassified Rhodobacteraceae	soxZ	sulfur-oxidizing protein SoxZ	Bacteria; Proteobacteria; Alphaproteobacteria; Rhodobacterales;
Leucetta antartica	E10	Sulfur	K00394	gene_4864	1.2117	Chromatiales	aprA	adenylylsulfate reductase, subunit A	Bacteria; Proteobacteria; Gammaproteobacteria; NA;
Leucetta antartica	E10	Sulfur	K00394	gene_44086	0.6973	Chromatiales	aprA	adenylylsulfate reductase, subunit A	Bacteria; Proteobacteria; Betaproteobacteria; NA;
Leucetta antartica	E10	Sulfur	K00394	gene_44824	0.3957	Chromatiales	aprA	adenylylsulfate reductase, subunit A	Bacteria; Proteobacteria; Alphaproteobacteria; Rhodospirillales;
Leucetta antartica	E10	Sulfur	K00394	gene_189234	0.0195	Alphaproteobacteria	aprA	adenylylsulfate reductase, subunit A	Bacteria; Proteobacteria; Gammaproteobacteria; NA;
Leucetta antartica	E10	Sulfur	K00395	gene_4865	1.0807	Chromatiales	aprB	Adenylylsulfate reductase, subunit B	Bacteria; Proteobacteria; Gammaproteobacteria; Chromatiales;
Leucetta antartica	E10	Sulfur	K00395	gene_44085	0.837	Betaproteobacteria	aprB	Adenylylsulfate reductase, subunit B	Bacteria; Proteobacteria; Alphaproteobacteria; NA;
Leucetta antartica	E10	Sulfur	K00395	gene_44825	0.4654	Gammaproteobacteria	aprB	Adenylylsulfate reductase, subunit B	Bacteria; Proteobacteria; Gammaproteobacteria; Chromatiales;
Leucetta antartica	E10	Sulfur	K00957	gene_41908	0.3404	Caulobacterales	cysD	Sulfate adenylyltransferase subunit 2	Bacteria; Proteobacteria; Alphaproteobacteria; Rhizobiales;
Leucetta antartica	E10	Sulfur	K00957	gene_52653	0.2847	unclassified Alphaproteobacteria	cysD	Sulfate adenylyltransferase subunit 2	Bacteria; Proteobacteria; Alphaproteobacteria; Rhizobiales;
Leucetta antartica	E10	Sulfur	K00957	gene_17072	0.13	unclassified Alphaproteobacteria	cysD	Sulfate adenylyltransferase subunit 2	Bacteria; Proteobacteria; Alphaproteobacteria; Rhizobiales;
Leucetta antartica	E10	Sulfur	K11180	gene_6581	1.3462	Chromatiales	dsrA	Dissimilatory sulfite reductase alpha subunit	Bacteria; NA; NA; NA;
Leucetta antartica	E10	Sulfur	K11180	gene_38553	0.7087	Alphaproteobacteria	dsrA	Dissimilatory sulfite reductase alpha subunit	Bacteria; Proteobacteria; Alphaproteobacteria; Rhodobacterales;
Leucetta antartica	E10	Sulfur	K11180	gene_6580	1.1833	Chromatiales	dsrA	Dissimilatory sulfite reductase alpha subunit	Bacteria; NA; NA; NA;
Leucetta antartica	E10	Sulfur	K11180	gene_38554	0.6816	Alphaproteobacteria	dsrA	Dissimilatory sulfite reductase alpha subunit	Bacteria; Proteobacteria; Alphaproteobacteria; Rhodobacterales;
Leucetta antartica	E10	Sulfur	K00395	gene_13367	0.4561	Bacteria	aprB	Adenylylsulfate reductase, subunit B	Bacteria; Nitrospinae; Nitrospinia; Nitrospinales;
Leucetta antartica	E10	Sulfur	K00395	gene_45696	0.0661	Bacteria	aprB	Adenylylsulfate reductase, subunit B	Bacteria; Nitrospinae; Nitrospinia; Nitrospinales;
Leucetta antartica	E10	Sulfur	K00958	gene_33412	1.6139	Thaumarchaeota	sat	Sulfate adenylyltransferase	Archaea; Thaumarchaeota; NA; Nitrosopumilales;
Leucetta antartica	E10	Sulfur	K00958	gene_2405	1.8335	Planctomycetes	sat	Sulfate adenylyltransferase	Bacteria; Acidobacteria; NA; NA;
Leucetta antartica	E10	Sulfur	K00958	gene_10257	1.2758	Gammaproteobacteria	sat	Sulfate adenylyltransferase	Bacteria; Proteobacteria; Gammaproteobacteria; Thiotrichales;
Leucetta antartica	E10	Sulfur	K00958	gene_44090	0.7951	Chlorobi	sat	Sulfate adenylyltransferase	Bacteria; Proteobacteria; Alphaproteobacteria; Rhodospirillales;
Leucetta antartica	E10	Sulfur	K00958	gene_44830	0.4496	Chlorobi	sat	Sulfate adenylyltransferase	Bacteria; Proteobacteria; Alphaproteobacteria; NA;
Leucetta antartica	E10	Sulfur	K00958	gene_12549	0.4445	Alphaproteobacteria	sat	Sulfate adenylyltransferase	Bacteria; NA; NA; NA;
Leucetta antartica	E10	Sulfur	K00958	gene_21189	0.1856	Alphaproteobacteria	sat	Sulfate adenylyltransferase	Bacteria; Cyanobacteria; NA; Pleurocapsales;
Leucetta antartica	E10	Sulfur	K00958	gene_209067	0.0593	unclassified Gammaproteobacteria	sat	Sulfate adenylyltransferase	Bacteria; Proteobacteria; Gammaproteobacteria; Nevskiales;
Leucetta antartica	E10	Sulfur	K00958	gene_187937	0.0277	Gammaproteobacteria	sat	Sulfate adenylyltransferase	Bacteria; Proteobacteria; Gammaproteobacteria; Cellvibrionales;
Leucetta antartica	E10	Sulfur	K00958	gene_145212	0.0228	Alteromonadaceae	sat	Sulfate adenylyltransferase	Bacteria; Proteobacteria; Gammaproteobacteria; Thiotrichales;
Leucetta antartica	E10	Sulfur	K00958	gene_225993	0.0084	unclassified Gammaproteobacteria	sat	Sulfate adenylyltransferase	Bacteria; Proteobacteria; Gammaproteobacteria; Cellvibrionales;
Megaciella aff. annectens	E12	Carbon	K15036	gene_109694	0.2055	Thaumarchaeota	acyl-CoA carboxylase subunit beta Protein	acyl-CoA carboxylase subunit beta Protein	Archaea; Thaumarchaeota; NA; Nitrosopumilales;
Megaciella aff. annectens	E12	Carbon	K15036	gene_12778	1.6618	Thaumarchaeota	acyl-CoA carboxylase subunit beta Protein	acyl-CoA carboxylase subunit beta Protein	Archaea; Thaumarchaeota; NA; Nitrosopumilales;
Megaciella aff. annectens	E12	Carbon	K15036	gene_51120	0.1471	Thaumarchaeota	acyl-CoA carboxylase subunit beta Protein	acyl-CoA carboxylase subunit beta Protein	Archaea; Thaumarchaeota; NA; Nitrosopumilales;
Megaciella aff. annectens	E12	Carbon	K14534	gene_35571	1.838	Thaumarchaeota	4-hydroxybutyryl-CoA dehydratase Protein	4-hydroxybutyryl-CoA dehydratase Protein	Archaea; Thaumarchaeota; NA; Nitrosopumilales;
Megaciella aff. annectens	E12	Carbon	K15230	gene_65505	nd	Bacteria	aclA	ATP-citrate lyase alpha-subunit	Bacteria; Nitrospinae; Nitrospinia; Nitrospinales;
Megaciella aff. annectens	E12	Carbon	K15231	gene_65506	nd	Bacteria	aclB	ATP-citrate lyase beta-subunit	Bacteria; Nitrospinae; Nitrospinia; Nitrospinales;
Megaciella aff. annectens	E12	Carbon	K15230	gene_65505	nd	Bacteria	aclA	ATP-citrate lyase alpha-subunit	Bacteria; Nitrospinae; Nitrospinia; Nitrospinales;
Megaciella aff. annectens	E12	Carbon	K15231	gene_65506	nd	Bacteria	aclB	ATP-citrate lyase beta-subunit	Bacteria; Nitrospinae; Nitrospinia; Nitrospinales;
Megaciella aff. annectens	E12	Carbon	K00855	gene_145345	0.0196	Thiotrichales	prk	Phosphoribulokinase	Bacteria; Proteobacteria; Gammaproteobacteria; Enterobacterales;
Megaciella aff. annectens	E12	Carbon	K00855	gene_41318	0.5365	Chromatiales	prk	Phosphoribulokinase	Bacteria; Proteobacteria; Betaproteobacteria; Nitrosomonadales;
Megaciella aff. annectens	E12	Carbon	K01601	gene_15019	0.0841	Proteobacteria	rbcL	Ribulose-bisphosphate carboxylase large chain	Bacteria; Nitrospirae; NA; NA;
Megaciella aff. annectens	E12	Carbon	K01601	gene_126836	0.0161	Eukaryota	rbcL	Ribulose-bisphosphate carboxylase large chain	Eukaryota; Phaeophyceae; NA; Desmarestiales;
Megaciella aff. annectens	E12	Carbon	K01601	gene_211496	0.0047	Eukaryota	rbcL	Ribulose-bisphosphate carboxylase large chain	Eukaryota; NA; NA; Phaeocystales;
Megaciella aff. annectens	E12	Carbon	K01601	gene_228716	0.0397	Bacillariophyta	rbcL	Ribulose-bisphosphate carboxylase large chain	Eukaryota; Bacillariophyta; Bacillariophyceae; NA;
Megaciella aff. annectens	E12	Carbon	K01601	gene_36307	0.028	Eukaryota	rbcL	Ribulose-bisphosphate carboxylase large chain	Eukaryota; NA; NA; NA;
Megaciella aff. annectens	E12	Carbon	K01601	gene_67688	0.0151	Eukaryota	rbcL	Ribulose-bisphosphate carboxylase large chain	Eukaryota; NA; Cryptophyta; Pyrenomonadales;
Megaciella aff. annectens	E12	Carbon	K01601	gene_89591	0.0345	Bacillariophyta	rbcL	Ribulose-bisphosphate carboxylase large chain	Eukaryota; Bacillariophyta; Coscinodiscophyceae; Thalassiosirales;
Megaciella aff. annectens	E12	Carbon	K01601	gene_195290	0.0136	Acidithiobacillales	rbcL	Ribulose-bisphosphate carboxylase large chain	Bacteria; NA; NA; NA;
Megaciella aff. annectens	E12	Carbon	K01602	gene_165799	0.0028	Betaproteobacteria	rbcL	Ribulose-bisphosphate carboxylase large chain	Bacteria; Proteobacteria; Gammaproteobacteria; Chromatiales;
Megaciella aff. annectens	E12	Carbon	K01602	gene_186538	0.0099	Eukaryota	rbcS	Ribulose-bisphosphate carboxylase large chain	Eukaryota; NA; NA; Phaeocystales;
Megaciella aff. annectens	E12	Carbon	K01602	gene_36306	0.0281	Eukaryota	rbcS	Ribulose-bisphosphate carboxylase large chain	Eukaryota; NA; NA; Prymnesiales;
Megaciella aff. annectens	E12	Carbon	K01602	gene_67689	0.0147	Eukaryota	rbcS	Ribulose-bisphosphate carboxylase large chain	Eukaryota; NA; Cryptophyta; Pyrenomonadales;
Megaciella aff. annectens	E12	Carbon	K01602	gene_89592	0.0322	Eukaryota	rbcS	Ribulose-bisphosphate carboxylase large chain	Eukaryota; Bacillariophyta; Coscinodiscophyceae; Thalassiosirales;
Megaciella aff. annectens	E12	Nitrogen	K10944	gene_31042	1.9291	Thaumarchaeota	AmoA	Ammonia monooxygenase	Archaea; NA; NA; NA;
Megaciella aff. annectens	E12	Nitrogen	K10945	nd	nd	nd	AmoB	Ammonia monooxygenase	nd
Megaciella aff. annectens	E12	Nitrogen	K10946	nd	nd	nd	AmoC	Ammonia monooxygenase	nd
Megaciella aff. annectens	E12	Nitrogen	K00371	gene_51180	0.0351	Bacteria	narH	nitrate reductase beta subunit	Bacteria; Nitrospinae; Nitrospinia; Nitrospinales;
Megaciella aff. annectens	E12	Nitrogen	K00368	gene_206081	0.0102	Thaumarchaeota	nirK	Nitrite reductase	Archaea; Thaumarchaeota; NA; NA;
Megaciella aff. annectens	E12	Nitrogen	K00368	gene_216055	0.0077	Thaumarchaeota	nirK	Nitrite reductase	Archaea; Thaumarchaeota; NA; Nitrosopumilales;
Megaciella aff. annectens	E12	Nitrogen	K00368	gene_8097	1.7289	Thaumarchaeota	nirK	Nitrite reductase	Archaea; Thaumarchaeota; NA; NA;
Megaciella aff. annectens	E12	Nitrogen	K00368	gene_13166	0.3457	Alcaligenaceae	nirK	Nitrite reductase	Bacteria; Proteobacteria; Zetaproteobacteria; NA;
Megaciella aff. annectens	E12	Nitrogen	K00368	gene_17641	0.5291	Alphaproteobacteria	nirK	Nitrite reductase	Bacteria; Proteobacteria; Alphaproteobacteria; Rhizobiales;
Megaciella aff. annectens	E12	Nitrogen	K00368	gene_220779	0.0101	Nitrosomonadales	nirK	Nitrite reductase	Bacteria; NA; NA; NA;
Megaciella aff. annectens	E12	Nitrogen	K00368	gene_36122	0.0283	Chryseobacterium	nirK	Nitrite reductase	Bacteria; Nitrospinae; Nitrospinia; Nitrospinales;
Megaciella aff. annectens	E12	Nitrogen	K00368	gene_40995	0.0791	Alcaligenaceae	nirK	Nitrite reductase	Bacteria; NA; NA; NA;
Megaciella aff. annectens	E12	Nitrogen	K00368	gene_46255	0.0182	Alcaligenaceae	nirK	Nitrite reductase	Bacteria; Proteobacteria; Gammaproteobacteria; Cardiobacteriales;
Megaciella aff. annectens	E12	Nitrogen	K04561	gene_106265	0.0125	Alphaproteobacteria	norB	Nitric oxide reductase	Bacteria; Proteobacteria; NA; NA;
Megaciella aff. annectens	E12	Nitrogen	K04561	gene_167830	0.1136	Sphingomonadales	norB	Nitric oxide reductase	Bacteria; Cyanobacteria; NA; Nostocales;
Megaciella aff. annectens	E12	Nitrogen	K04561	gene_182431	0.0166	Alphaproteobacteria	norB	Nitric oxide reductase	Bacteria; Proteobacteria; Gammaproteobacteria; Xanthomonadales;
Megaciella aff. annectens	E12	Nitrogen	K00376	gene_227309	0.0036	unclassified Gammaproteobacteria	nosZ	Nitrous-oxide reductase	Bacteria; Proteobacteria; Gammaproteobacteria; Cellvibrionales;
Megaciella aff. annectens	E12	Sulfur	K15551	gene_121842	0.0332	unclassified Alphaproteobacteria	tauA	Taurine transport system substrate-binding protein	Bacteria; Proteobacteria; Alphaproteobacteria; Pelagibacterales;
Megaciella aff. annectens	E12	Sulfur	K15551	gene_161715	0.0112	Gammaproteobacteria	tauA	Taurine transport system substrate-binding protein	nd
Megaciella aff. annectens	E12	Sulfur	K15551	gene_177819	0.0096	Roseovarius	tauA	Taurine transport system substrate-binding protein	Bacteria; Proteobacteria; Gammaproteobacteria; NA;
Megaciella aff. annectens	E12	Sulfur	K15551	gene_182133	0.012	Oceanospirillales	tauA	Taurine transport system substrate-binding protein	Bacteria; Proteobacteria; Gammaproteobacteria; Oceanospirillales;
Megaciella aff. annectens	E12	Sulfur	K15551	gene_1914	0.2972	Gammaproteobacteria	tauA	Taurine transport system substrate-binding protein	Bacteria; Proteobacteria; Gammaproteobacteria; Thiotrichales;
Megaciella aff. annectens	E12	Sulfur	K15551	gene_19286	0.314	Alphaproteobacteria	tauA	Taurine transport system substrate-binding protein	Bacteria; Proteobacteria; Alphaproteobacteria; Rhodobacterales;
Megaciella aff. annectens	E12	Sulfur	K15551	gene_198578	0.01	Rhodocyclales	tauA	Taurine transport system substrate-binding protein	nd
Megaciella aff. annectens	E12	Sulfur	K15551	gene_35246	0.5283	Alphaproteobacteria	tauA	Taurine transport system substrate-binding protein	Bacteria; Proteobacteria; Alphaproteobacteria; Rhodobacterales;
Megaciella aff. annectens	E12	Sulfur	K15551	gene_41222	1.5218	Sulfitobacter	tauA	Taurine transport system substrate-binding protein	Bacteria; Proteobacteria; Alphaproteobacteria; Rhodobacterales;
Megaciella aff. annectens	E12	Sulfur	K02049	gene_100310	0.0159	unclassified Alphaproteobacteria	tauB	Taut family transport system ATP-binding protein	Bacteria; Proteobacteria; Alphaproteobacteria; Pelagibacterales;
Megaciella aff. annectens	E12	Sulfur	K02049	gene_104295	0.0151	Sulfitobacter	tauB	Taut family transport system ATP-binding protein	Bacteria; Proteobacteria; Alphaproteobacteria; Rhodobacterales;
Megaciella aff. annectens	E12	Sulfur	K02049	gene_121841	0.0293	unclassified Alphaproteobacteria	tauB	Taut family transport system ATP-binding protein	Bacteria; Proteobacteria; Alphaproteobacteria; Pelagibacterales;
Megaciella aff. annectens	E12	Sulfur	K02049	gene_143160	0.0046	unclassified Alphaproteobacteria	tauB	Taut family transport system ATP-binding protein	Bacteria; Proteobacteria; Alphaproteobacteria; Rhodobacterales;
Megaciella aff. annectens	E12	Sulfur	K02049	gene_15102	1.5521	Ruegeria	tauB	Taut family transport system ATP-binding protein	Bacteria; Proteobacteria; Alphaproteobacteria; Rhodobacterales;
Megaciella aff. annectens	E12	Sulfur	K02049	gene_161226	0.0154	Burkholderiaceae	tauB	Taut family transport system ATP-binding protein	Bacteria; Proteobacteria; Alphaproteobacteria; Rhizobiales;
Megaciella aff. annectens	E12	Sulfur	K02049	gene_161714	0.0118	unclassified Alphaproteobacteria	tauB	Taut family transport system ATP-binding protein	Bacteria; Proteobacteria; Alphaproteobacteria; Pelagibacterales;
Megaciella aff. annectens	E12	Sulfur	K02049	gene_16885	0.3107	Oceanospirillales	tauB	Taut family transport system ATP-binding protein	nd
Megaciella aff. annectens	E12	Sulfur	K02049	gene_1913	0.2976	Thiotrichales	tauB	Taut family transport system ATP-binding protein	Bacteria; Proteobacteria; Gammaproteobacteria; Thiotrichales;
Megaciella aff. annectens	E12	Sulfur	K02049	gene_19285	0.3892	Rhodobiaceae	tauB	Taut family transport system ATP-binding protein	Bacteria; Proteobacteria; Alphaproteobacteria; Rhodobacterales;
Megaciella aff. annectens	E12	Sulfur	K02049	gene_211502	0.0104	Alphaproteobacteria	tauB	Taut family transport system ATP-binding protein	Bacteria; Proteobacteria; Alphaproteobacteria; Rhodobacterales;
Megaciella aff. annectens	E12	Sulfur	K02049	gene_32225	0.4996	unclassified Rhodobacteraceae	tauB	Taut family transport system ATP-binding protein	Bacteria; Proteobacteria; Alphaproteobacteria; Rhodobacterales;
Megaciella aff. annectens	E12	Sulfur	K02049	gene_35245	0.5475	unclassified Rhodobacteraceae	tauB	Taut family transport system ATP-binding protein	Bacteria; Proteobacteria; Alphaproteobacteria; Rhodobacterales;
Megaciella aff. annectens	E12	Sulfur	K02049	gene_41221	1.4362	Alphaproteobacteria	tauB	Taut family transport system ATP-binding protein	Bacteria; Proteobacteria; Alphaproteobacteria; Rhodobacterales;
Megaciella aff. annectens	E12	Sulfur	K02050	gene_100311	0.0283	unclassified Alphaproteobacteria	tauC	Taurine transport system permease protein	Bacteria; Proteobacteria; Alphaproteobacteria; Pelagibacterales;
Megaciella aff. annectens	E12	Sulfur	K02050	gene_104294	0.0111	Oceanospirillales	tauC	Taurine transport system permease protein	Bacteria; Proteobacteria; Gammaproteobacteria; Oceanospirillales;
Megaciella aff. annectens	E12	Sulfur	K02050	gene_143159	0.0072	Thiotrichales	tauC	Taurine transport system permease protein	Bacteria; Proteobacteria; Gammaproteobacteria; Chromatiales;
Megaciella aff. annectens	E12	Sulfur	K02050	gene_149163	0.0336	unclassified Alphaproteobacteria	tauC	Taurine transport system permease protein	Bacteria; Proteobacteria; Alphaproteobacteria; Pelagibacterales;
Megaciella aff. annectens	E12	Sulfur	K02050	gene_1912	0.3133	Thiotrichales	tauC	Taurine transport system permease protein	Bacteria; Proteobacteria; Gammaproteobacteria; Thiotrichales;
Megaciella aff. annectens	E12	Sulfur	K02050	gene_191275	0.0122	Alphaproteobacteria	tauC	Taurine transport system permease protein	Bacteria; Proteobacteria; Gammaproteobacteria; NA;
Megaciella aff. annectens	E12	Sulfur	K02050	gene_19284	0.2666	Oceanospirillales	tauC	Taurine transport system permease protein	Bacteria; Proteobacteria; Gammaproteobacteria; Oceanospirillales;
Megaciella aff. annectens	E12	Sulfur	K02050	gene_233243	0.0102	Roseobacter	tauC	Taurine transport system permease protein	Bacteria; Proteobacteria; Alphaproteobacteria; Rhodobacterales;
Megaciella aff. annectens	E12	Sulfur	K02050	gene_35244	0.4932	unclassified Rhodobacteraceae	tauC	Taurine transport system permease protein	Bacteria; Proteobacteria; Alphaproteobacteria; Rhodobacterales;
Megaciella aff. annectens	E12	Sulfur	K02050	gene_41220	1.4755	Alphaproteobacteria	tauC	Taurine transport system permease protein	Bacteria; Proteobacteria; Alphaproteobacteria; Rhodobacterales;
Megaciella aff. annectens	E12	Sulfur	K03119	gene_11394	0.06	Rhodospirillales	tauD	Taurine dioxygenase	Bacteria; Proteobacteria; Alphaproteobacteria; Rhodobacterales;
Megaciella aff. annectens	E12	Sulfur	K03119	gene_12403	0.5991	unclassified Rhodobacteraceae	tauD	Ttaurine dioxygenase	Bacteria; Proteobacteria; Alphaproteobacteria; Rhodobacterales;
Megaciella aff. annectens	E12	Sulfur	K03119	gene_156924	0.0134	unclassified Alphaproteobacteria	tauD	Taurine dioxygenase	Bacteria; Proteobacteria; Alphaproteobacteria; Pelagibacterales;
Megaciella aff. annectens	E12	Sulfur	K03119	gene_16730	0.0778	Neisseriales	tauD	Ttaurine dioxygenase	Bacteria; Proteobacteria; Alphaproteobacteria; Rhodospirillales;
Megaciella aff. annectens	E12	Sulfur	K03119	gene_16859	0.1003	Gammaproteobacteria	tauD	Taurine dioxygenase	Bacteria; Proteobacteria; Gammaproteobacteria; Cellvibrionales;
Megaciella aff. annectens	E12	Sulfur	K03119	gene_17412	0.0771	Hyphomonadaceae	tauD	Ttaurine dioxygenase	Bacteria; Proteobacteria; Gammaproteobacteria; Cellvibrionales;
Megaciella aff. annectens	E12	Sulfur	K03119	gene_17754	0.071	Gammaproteobacteria	tauD	Taurine dioxygenase	Bacteria; Proteobacteria; Gammaproteobacteria; NA;
Megaciella aff. annectens	E12	Sulfur	K03119	gene_20493	0.1089	Streptosporangiales	tauD	Ttaurine dioxygenase	Bacteria; Actinobacteria; Actinobacteria; Streptosporangiales;
Megaciella aff. annectens	E12	Sulfur	K03119	gene_2151	0.0835	Sphingomonadales	tauD	Taurine dioxygenase	Eukaryota; Basidiomycota; Microbotryomycetes; Leucosporidiales;
Megaciella aff. annectens	E12	Sulfur	K03119	gene_221443	0.0044	Alphaproteobacteria	tauD	Ttaurine dioxygenase	Bacteria; Proteobacteria; Alphaproteobacteria; Rhodobacterales;
Megaciella aff. annectens	E12	Sulfur	K03119	gene_3003	0.0796	Rhodospirillales	tauD	Taurine dioxygenase	Bacteria; Candidatus Tectomicrobia; NA; NA;
Megaciella aff. annectens	E12	Sulfur	K03119	gene_3141	0.0833	Sphingomonadales	tauD	Taurine dioxygenase	nd
Megaciella aff. annectens	E12	Sulfur	K03119	gene_33935	0.7041	Bradyrhizobiaceae	tauD	Ttaurine dioxygenase	Bacteria; Proteobacteria; Alphaproteobacteria; Rhizobiales;
Megaciella aff. annectens	E12	Sulfur	K03119	gene_52504	0.0268	Hyphomonadaceae	tauD	Taurine dioxygenase	Bacteria; Proteobacteria; Alphaproteobacteria; Sphingomonadales;
Megaciella aff. annectens	E12	Sulfur	K03119	gene_67346	0.3464	Rhodospirillales	tauD	Ttaurine dioxygenase	Bacteria; Proteobacteria; Alphaproteobacteria; Rhodobacterales;
Megaciella aff. annectens	E12	Sulfur	K03119	gene_8409	0.0932	Burkholderiaceae	tauD	Taurine dioxygenase	Bacteria; Proteobacteria; Alphaproteobacteria; Sphingomonadales;
Megaciella aff. annectens	E12	Sulfur	K17222	gene_195914	0.0029	Oceanospirillales	soxA	L-cysteine S-thiosulfotransferase	nd
Megaciella aff. annectens	E12	Sulfur	K17222	gene_2243	0.0751	Chromatiales	soxA	L-cysteine S-thiosulfotransferase	Bacteria; Proteobacteria; Gammaproteobacteria; NA;
Megaciella aff. annectens	E12	Sulfur	K17222	gene_28350	0.7316	Chromatiales	soxA	L-cysteine S-thiosulfotransferase	nd
Megaciella aff. annectens	E12	Sulfur	K17222	gene_80782	0.7492	unclassified Gammaproteobacteria	soxA	L-cysteine S-thiosulfotransferase	Bacteria; Proteobacteria; Gammaproteobacteria; NA;
Megaciella aff. annectens	E12	Sulfur	K11751	gene_16111	0.0711	Chromatiales	soxB	S-sulfosulfanyl-L-cysteine sulfohydrolase	Bacteria; Proteobacteria; Gammaproteobacteria; Thiotrichales;
Megaciella aff. annectens	E12	Sulfur	K11751	gene_163267	0.0092	Oceanospirillales	soxB	S-sulfosulfanyl-L-cysteine sulfohydrolase	Bacteria; Proteobacteria; Gammaproteobacteria; Chromatiales;
Megaciella aff. annectens	E12	Sulfur	K11751	gene_184821	0.0072	unclassified Gammaproteobacteria	soxB	S-sulfosulfanyl-L-cysteine sulfohydrolase	Bacteria; Proteobacteria; Gammaproteobacteria; NA;
Megaciella aff. annectens	E12	Sulfur	K11751	gene_185600	0.0083	unclassified Gammaproteobacteria	soxB	S-sulfosulfanyl-L-cysteine sulfohydrolase	Bacteria; Proteobacteria; Gammaproteobacteria; Chromatiales;
Megaciella aff. annectens	E12	Sulfur	K11751	gene_185601	0.0119	Alteromonadaceae	soxB	S-sulfosulfanyl-L-cysteine sulfohydrolase	Bacteria; Proteobacteria; Gammaproteobacteria; Oceanospirillales;
Megaciella aff. annectens	E12	Sulfur	K11751	gene_187155	0.0053	Sulfitobacter	soxB	S-sulfosulfanyl-L-cysteine sulfohydrolase	Bacteria; Proteobacteria; Alphaproteobacteria; Rhodobacterales;
Megaciella aff. annectens	E12	Sulfur	K11751	gene_6669	0.7767	unclassified Gammaproteobacteria	soxB	S-sulfosulfanyl-L-cysteine sulfohydrolase	Bacteria; Proteobacteria; Gammaproteobacteria; Chromatiales;
Megaciella aff. annectens	E12	Sulfur	K17225	gene_12757	0.056	Bradyrhizobiaceae	soxC	sulfane dehydrogenase subunit SoxC	Bacteria; Proteobacteria; Gammaproteobacteria; Chromatiales;
Megaciella aff. annectens	E12	Sulfur	K17225	gene_172130	0.0076	Oceanospirillales	soxC	sulfane dehydrogenase subunit SoxC	Bacteria; Proteobacteria; Gammaproteobacteria; Oceanospirillales;
Megaciella aff. annectens	E12	Sulfur	K17225	gene_187154	0.0049	Roseovarius	soxC	sulfane dehydrogenase subunit SoxC	Bacteria; Proteobacteria; Alphaproteobacteria; Rhodobacterales;
Megaciella aff. annectens	E12	Sulfur	K17225	gene_37538	0.6262	Beijerinckiaceae	soxC	sulfane dehydrogenase subunit SoxC	Bacteria; Proteobacteria; Gammaproteobacteria; NA;
Megaciella aff. annectens	E12	Sulfur	K17225	gene_41811	0.1151	Beijerinckiaceae	soxC	sulfane dehydrogenase subunit SoxC	Bacteria; Proteobacteria; Gammaproteobacteria; Chromatiales;
Megaciella aff. annectens	E12	Sulfur	K08738	gene_12756	0.0662	Betaproteobacteria	soxD	S-disulfanyl-L-cysteine oxidoreductase SoxD	Bacteria; Acidobacteria; Solibacteres; Solibacterales;
Megaciella aff. annectens	E12	Sulfur	K08738	gene_172131	0.0101	Gammaproteobacteria	soxD	S-disulfanyl-L-cysteine oxidoreductase SoxD	Bacteria; Proteobacteria; Gammaproteobacteria; Oceanospirillales;
Megaciella aff. annectens	E12	Sulfur	K17226	gene_195913	0.0092	Oceanospirillales	soxY	sulfur-oxidizing protein SoxY	Bacteria; Proteobacteria; Gammaproteobacteria; Oceanospirillales;
Megaciella aff. annectens	E12	Sulfur	K17226	gene_2242	0.0902	Chromatiales	soxY	sulfur-oxidizing protein SoxY	Bacteria; Proteobacteria; Gammaproteobacteria; Chromatiales;
Megaciella aff. annectens	E12	Sulfur	K17226	gene_80784	0.7529	unclassified Gammaproteobacteria	soxY	sulfur-oxidizing protein SoxY	Bacteria; Proteobacteria; Gammaproteobacteria; Chromatiales;
Megaciella aff. annectens	E12	Sulfur	K17226	gene_80783	0.8525	Thiotrichales	soxZ	sulfur-oxidizing protein SoxZ	Bacteria; Proteobacteria; Gammaproteobacteria; NA;
Megaciella aff. annectens	E12	Sulfur	K17226	gene_8134	0.0789	Chromatiales	soxZ	sulfur-oxidizing protein SoxZ	Bacteria; Proteobacteria; Gammaproteobacteria; NA;
Megaciella aff. annectens	E12	Sulfur	K00394	gene_1374	0.0895	Chromatiales	aprA	Adenylylsulfate reductase, subunit A	Bacteria; Proteobacteria; Gammaproteobacteria; NA;
Megaciella aff. annectens	E12	Sulfur	K00394	gene_140597	0.0267	Alphaproteobacteria	aprA	Adenylylsulfate reductase, subunit A	Bacteria; Proteobacteria; Gammaproteobacteria; NA;
Megaciella aff. annectens	E12	Sulfur	K00394	gene_165010	0.0304	Alphaproteobacteria	aprA	Adenylylsulfate reductase, subunit A	Bacteria; Proteobacteria; Alphaproteobacteria; Pelagibacterales;
Megaciella aff. annectens	E12	Sulfur	K00394	gene_195918	0.0082	Chromatiales	aprA	Adenylylsulfate reductase, subunit A	Bacteria; Proteobacteria; Gammaproteobacteria; Chromatiales;
Megaciella aff. annectens	E12	Sulfur	K00394	gene_207259	0.0114	Alphaproteobacteria	aprA	Adenylylsulfate reductase, subunit A	Bacteria; Proteobacteria; Gammaproteobacteria; NA;
Megaciella aff. annectens	E12	Sulfur	K00394	gene_220685	0.0124	Chromatiales	aprA	Adenylylsulfate reductase, subunit A	Bacteria; Proteobacteria; Gammaproteobacteria; NA;
Megaciella aff. annectens	E12	Sulfur	K00394	gene_223028	0.0101	Chromatiales	aprA	Adenylylsulfate reductase, subunit A	Bacteria; NA; NA; NA;
Megaciella aff. annectens	E12	Sulfur	K00394	gene_223842	0.0035	Alphaproteobacteria	aprA	Adenylylsulfate reductase, subunit A	Bacteria; Proteobacteria; Gammaproteobacteria; Chromatiales;
Megaciella aff. annectens	E12	Sulfur	K00394	gene_26379	0.1263	Alphaproteobacteria	aprA	Adenylylsulfate reductase, subunit A	Bacteria; Proteobacteria; Alphaproteobacteria; Rhodospirillales;
Megaciella aff. annectens	E12	Sulfur	K00394	gene_6447	0.6104	Alphaproteobacteria	aprA	Adenylylsulfate reductase, subunit A	Bacteria; Proteobacteria; Gammaproteobacteria; Chromatiales;
Megaciella aff. annectens	E12	Sulfur	K00395	gene_1375	0.0804	Chromatiales	aprB	Adenylylsulfate reductase, subunit B	Bacteria; Proteobacteria; Alphaproteobacteria; Rhodospirillales;
Megaciella aff. annectens	E12	Sulfur	K00395	gene_146482	0.0214	Proteobacteria	aprB	Adenylylsulfate reductase, subunit B	Bacteria; Proteobacteria; Gammaproteobacteria; NA;
Megaciella aff. annectens	E12	Sulfur	K00395	gene_199679	0.006	Chromatiales	aprB	Adenylylsulfate reductase, subunit B	Bacteria; Proteobacteria; NA; NA;
Megaciella aff. annectens	E12	Sulfur	K00395	gene_26378	0.114	Proteobacteria	aprB	Adenylylsulfate reductase, subunit B	Bacteria; Proteobacteria; Gammaproteobacteria; NA;
Megaciella aff. annectens	E12	Sulfur	K00395	gene_6448	0.6461	Proteobacteria	aprB	Adenylylsulfate reductase, subunit B	Bacteria; Proteobacteria; Gammaproteobacteria; NA;
Megaciella aff. annectens	E12	Sulfur	K00957	gene_112560	0.018	unclassified Alphaproteobacteria	cysD	Sulfate adenylyltransferase subunit 2	Bacteria; Proteobacteria; Alphaproteobacteria; Rhizobiales;
Megaciella aff. annectens	E12	Sulfur	K11180	gene_1581	0.0847	Chromatiales	dsrA	Dissimilatory sulfite reductase alpha subunit	Bacteria; NA; NA; NA;
Megaciella aff. annectens	E12	Sulfur	K11180	gene_224576	0.0114	Gammaproteobacteria	dsrA	Dissimilatory sulfite reductase alpha subunit	Bacteria; Proteobacteria; Gammaproteobacteria; NA;
Megaciella aff. annectens	E12	Sulfur	K11180	gene_6647	0.7432	Chromatiales	dsrA	Dissimilatory sulfite reductase alpha subunit	Bacteria; NA; NA; NA;
Megaciella aff. annectens	E12	Sulfur	K11180	gene_1580	0.0708	Chromatiales	dsrA	Dissimilatory sulfite reductase alpha subunit	Bacteria; NA; NA; NA;
Megaciella aff. annectens	E12	Sulfur	K11180	gene_181288	0.0106	Gammaproteobacteria	dsrA	Dissimilatory sulfite reductase alpha subunit	Bacteria; Proteobacteria; Gammaproteobacteria; NA;
Megaciella aff. annectens	E12	Sulfur	K11180	gene_231497	0.0074	Gammaproteobacteria	dsrA	Dissimilatory sulfite reductase alpha subunit	Bacteria; Proteobacteria; Gammaproteobacteria; NA;
Megaciella aff. annectens	E12	Sulfur	K11181	gene_6648	0.8132	Chromatiales	dsrB	Dissimilatory sulfite reductase beta subunit	Bacteria; NA; NA; NA;
Megaciella aff. annectens	E12	Sulfur	K00395	gene_18423	0.0207	Bacteria	aprB	Adenylylsulfate reductase, subunit B	Bacteria; Nitrospinae; Nitrospinia; Nitrospinales;
Megaciella aff. annectens	E12	Sulfur	K00958	gene_42632	1.8507	Thaumarchaeota	sat	Sulfate adenylyltransferase	Archaea; Thaumarchaeota; NA; Nitrosopumilales;
Megaciella aff. annectens	E12	Sulfur	K00958	gene_105122	0.1491	unclassified Gammaproteobacteria	sat	Sulfate adenylyltransferase	Bacteria; Proteobacteria; Gammaproteobacteria; NA;
Megaciella aff. annectens	E12	Sulfur	K00958	gene_12239	0.7052	Gammaproteobacteria	sat	Sulfate adenylyltransferase	Bacteria; Proteobacteria; Gammaproteobacteria; NA;
Megaciella aff. annectens	E12	Sulfur	K00958	gene_149716	0.0129	unclassified Gammaproteobacteria	sat	Sulfate adenylyltransferase	Bacteria; NA; NA; NA;
Megaciella aff. annectens	E12	Sulfur	K00958	gene_182464	0.0059	Betaproteobacteria	sat	Sulfate adenylyltransferase	Bacteria; Proteobacteria; Alphaproteobacteria; Rhodospirillales;
Megaciella aff. annectens	E12	Sulfur	K00958	gene_210218	0.0016	Chromatiales	sat	Sulfate adenylyltransferase	Bacteria; Nitrospirae; NA; NA;
Megaciella aff. annectens	E12	Sulfur	K00958	gene_24064	0.0622	Gammaproteobacteria	sat	Sulfate adenylyltransferase	Bacteria; Proteobacteria; Gammaproteobacteria; NA;
Megaciella aff. annectens	E12	Sulfur	K00958	gene_25915	0.1368	Gammaproteobacteria	sat	Sulfate adenylyltransferase	Bacteria; Proteobacteria; Gammaproteobacteria; Cellvibrionales;
Megaciella aff. annectens	E12	Sulfur	K00958	gene_7236	0.1157	unclassified Gammaproteobacteria	sat	Sulfate adenylyltransferase	Bacteria; Proteobacteria; Gammaproteobacteria; Cellvibrionales;
Iophon sp.	E16	Sulfur	K10944	nd	nd	nd	AmoA	Ammonia monooxygenase	nd
Iophon sp.	E16	Sulfur	K10945	nd	nd	nd	AmoB	Ammonia monooxygenase	nd
Iophon sp.	E16	Sulfur	K10946	nd	nd	nd	AmoC	Ammonia monooxygenase	nd
Iophon sp.	E16	Sulfur	nd	nd	nd	nd	nd	nd	nd
Iophon sp.	E16	Sulfur	K00368	gene_6419	4.9787	Phaeobacter	nirK	Nitrite reductase	Bacteria; Proteobacteria; Alphaproteobacteria; Rhodobacterales;
Iophon sp.	E16	Sulfur	K00368	gene_1986	2.7874	Alphaproteobacteria	nirK	Nitrite reductase	Bacteria; Proteobacteria; Alphaproteobacteria; Rhodobacterales;
Iophon sp.	E16	Sulfur	K04561	nd	nd	nd	norB	Nitric oxide reductase	nd
Iophon sp.	E16	Sulfur	K00376	nd	nd	nd	nosZ	Nitrous-oxide reductase	nd
Iophon sp.	E16	Sulfur	K15551	gene_4486	5.2355	Alphaproteobacteria	tauA	Taurine transport system substrate-binding protein	Bacteria; Proteobacteria; Alphaproteobacteria; Rhodobacterales;
Iophon sp.	E16	Sulfur	K15551	gene_1831	3.026	Roseobacter	tauA	Taurine transport system substrate-binding protein	Bacteria; Proteobacteria; Gammaproteobacteria; NA;
Iophon sp.	E16	Sulfur	K02049	gene_4485	5.1499	Sulfitobacter	tauB	Taut family transport system ATP-binding protein	Bacteria; Proteobacteria; Alphaproteobacteria; Rhodobacterales;
Iophon sp.	E16	Sulfur	K02049	gene_2188	4.123	Alphaproteobacteria	tauB	Taut family transport system ATP-binding protein	Bacteria; Proteobacteria; Alphaproteobacteria; Rhodobacterales;
Iophon sp.	E16	Sulfur	K02049	gene_4	3.5852	Alphaproteobacteria	tauB	Taut family transport system ATP-binding protein	Bacteria; Proteobacteria; Alphaproteobacteria; Rhizobiales;
Iophon sp.	E16	Sulfur	K02050	gene_5848	8.6799	Alphaproteobacteria	tauC	Taurine transport system permease protein	Bacteria; Proteobacteria; Alphaproteobacteria; Rhodobacterales;
Iophon sp.	E16	Sulfur	K02050	gene_6427	6.4479	Alphaproteobacteria	tauC	Taurine transport system permease protein	Bacteria; Proteobacteria; Alphaproteobacteria; Rhizobiales;
Iophon sp.	E16	Sulfur	K02050	gene_4484	5.3199	Sulfitobacter	tauC	Taurine transport system permease protein	Bacteria; Proteobacteria; Alphaproteobacteria; Rhizobiales;
Iophon sp.	E16	Sulfur	K02050	gene_5	3.6648	Alphaproteobacteria	tauC	Taurine transport system permease protein	Bacteria; Proteobacteria; Alphaproteobacteria; Rhizobiales;
Iophon sp.	E16	Sulfur	K03119	gene_1521	1.7591	Sphingomonadales	tauD	Taurine dioxygenase	Bacteria; Proteobacteria; Alphaproteobacteria; Rhizobiales;
Iophon sp.	E16	Sulfur	K00302	gene_4936	7.1141	Sulfitobacter	soxA	L-cysteine S-thiosulfotransferase	Bacteria; Proteobacteria; Alphaproteobacteria; Rhodobacterales;
Iophon sp.	E16	Sulfur	K00302	gene_2173	6.0978	Ruegeria	soxA	L-cysteine S-thiosulfotransferase	Bacteria; Proteobacteria; Alphaproteobacteria; Rhodobacterales;
Iophon sp.	E16	Sulfur	K00302	gene_2981	4.7119	Phyllobacteriaceae	soxA	L-cysteine S-thiosulfotransferase	Bacteria; Proteobacteria; Alphaproteobacteria; Rhodobacterales;
Iophon sp.	E16	Sulfur	K00302	gene_2638	3.9846	Sulfitobacter	soxA	L-cysteine S-thiosulfotransferase	Bacteria; Proteobacteria; Alphaproteobacteria; Rhodobacterales;
Iophon sp.	E16	Sulfur	K00302	gene_2883	3.0618	Rhizobiaceae	soxA	L-cysteine S-thiosulfotransferase	Bacteria; Proteobacteria; Alphaproteobacteria; Rhodobacterales;
Iophon sp.	E16	Sulfur	K00302	gene_3262	3.6942	Rhizobiaceae	soxA	L-cysteine S-thiosulfotransferase	Bacteria; Proteobacteria; Alphaproteobacteria; Rhodobacterales;
Iophon sp.	E16	Sulfur	K00305	gene_4937	3.6246	Alphaproteobacteria	soxG	sarcosine oxidase, subunit gamma	Bacteria; Proteobacteria; Alphaproteobacteria; Rhodobacterales;
Iophon sp.	E16	Sulfur	K00305	gene_1045	3.1043	Roseovarius	soxG	sarcosine oxidase, subunit gamma	Bacteria; Proteobacteria; Alphaproteobacteria; Rhodobacterales;
Iophon sp.	E16	Sulfur	K00302	gene_2802	3.7542	Rhizobiaceae	soxD	S-disulfanyl-L-cysteine oxidoreductase SoxD	Bacteria; Proteobacteria; Alphaproteobacteria; Rhodobacterales;
Iophon sp.	E16	Sulfur	K00303	gene_4435	3.5658	unclassified Rhodobacteraceae	soxB2	ethylglutamate dehydrogenase subunit A	Bacteria; Proteobacteria; Alphaproteobacteria; Rhodobacterales;
Iophon sp.	E16	Sulfur	nd	nd	nd	nd	nd	nd	nd
Mycale magellanica	E18	Carbon	K15036	gene_14066	0.5406	Thaumarchaeota	acyl-CoA carboxylase subunit beta Protein	acyl-CoA carboxylase subunit beta Protein	Archaea; Thaumarchaeota; NA; Nitrosopumilales;
Mycale magellanica	E18	Carbon	K14534	gene_1757	0.5462	Thaumarchaeota	4-hydroxybutyryl-CoA dehydratase Protein	4-hydroxybutyryl-CoA dehydratase Protein	Archaea; Thaumarchaeota; NA; Nitrosopumilales;
Mycale magellanica	E18	Carbon	K15230	gene_9729	0.0253	Bacteria	aclA	ATP-citrate lyase alpha-subunit	Bacteria; Proteobacteria; Deltaproteobacteria; NA;
Mycale magellanica	E18	Carbon	K15231	gene_9728	0.0261	Bacteria	aclB	ATP-citrate lyase beta-subunit	Bacteria; Nitrospinae; Nitrospinia; Nitrospinales;
Mycale magellanica	E18	Carbon	K01601	gene_3571	0.1613	Bacillariophyta	rbcL	Ribulose-bisphosphate carboxylase large chain	Eukaryota; Bacillariophyta; Fragilariophyceae; NA;
Mycale magellanica	E18	Carbon	K01601	gene_126833	0.0096	Bacillariophyta	rbcL	Ribulose-bisphosphate carboxylase large chain	Eukaryota; Bacillariophyta; NA; NA;
Mycale magellanica	E18	Carbon	K01601	gene_138983	0.0146	Bacillariophyta	rbcL	Ribulose-bisphosphate carboxylase large chain	Eukaryota; NA; NA; NA;
Mycale magellanica	E18	Carbon	K01601	gene_145171	0.0173	Bacillariophyta	rbcL	Ribulose-bisphosphate carboxylase large chain	Eukaryota; Bacillariophyta; NA; NA;
Mycale magellanica	E18	Carbon	K01601	gene_146295	0.0594	Bacillariophyta	rbcL	Ribulose-bisphosphate carboxylase large chain	Eukaryota; Bacillariophyta; Coscinodiscophyceae; Thalassiosirales;
Mycale magellanica	E18	Carbon	K01602	gene_150248	0.009	Eukaryota	rbcS	Ribulose-bisphosphate carboxylase small chain	Eukaryota; Bacillariophyta; Mediophyceae; Lithodesmiales;
Mycale magellanica	E18	Carbon	K01602	gene_3570	0.1315	Eukaryota	rbcS	Ribulose-bisphosphate carboxylase small chain	Eukaryota; Bacillariophyta; Mediophyceae; Lithodesmiales;
Mycale magellanica	E18	Carbon	K01602	gene_37611	0.0416	Eukaryota	rbcS	Ribulose-bisphosphate carboxylase small chain	Eukaryota; Bacillariophyta; Coscinodiscophyceae; Thalassiosirales;
Mycale magellanica	E18	Nitrogen	K10944	gene_3460	0.5445	Thaumarchaeota	AmoA	Ammonia monooxygenase	Archaea; Crenarchaeota; NA; NA;
Mycale magellanica	E18	Nitrogen	K10945	gene_3463	0.5168	Thaumarchaeota	AmoB	Ammonia monooxygenase	Archaea; NA; NA; NA;
Mycale magellanica	E18	Nitrogen	K10946	gene_3462	0.4611	Thaumarchaeota	AmoC	Ammonia monooxygenase	Archaea; NA; NA; NA;
Mycale magellanica	E18	Nitrogen	K00371	gene_839	0.2507	Bacteria	narH	Nitrate reductase beta subunit	Bacteria; Nitrospinae; Nitrospinia; Nitrospinales;
Mycale magellanica	E18	Nitrogen	K00368	gene_2267	0.46	Thaumarchaeota	nirK	Nitrite reductase	Archaea; NA; NA; NA;
Mycale magellanica	E18	Nitrogen	K00368	gene_19796	0.2894	Alphaproteobacteria	nirK	Nitrite reductase	Bacteria; Proteobacteria; Alphaproteobacteria; Rhodobacterales;
Mycale magellanica	E18	Nitrogen	K00368	gene_20846	0.9049	Phaeobacter	nirK	Nitrite reductase	Bacteria; Proteobacteria; Alphaproteobacteria; Rhodobacterales;
Mycale magellanica	E18	Nitrogen	K00368	gene_32807	0.2226	Alphaproteobacteria	nirK	Nitrite reductase	Bacteria; Proteobacteria; Alphaproteobacteria; Rhodobacterales;
Mycale magellanica	E18	Nitrogen	K00368	gene_50844	0.1682	Alphaproteobacteria	nirK	Nitrite reductase	Bacteria; Proteobacteria; Alphaproteobacteria; Rhizobiales;
Mycale magellanica	E18	Nitrogen	K00368	gene_64956	0.237	Alphaproteobacteria	nirK	Nitrite reductase	Bacteria; Proteobacteria; Alphaproteobacteria; Rhodobacterales;
Mycale magellanica	E18	Nitrogen	K04561	gene_50128	0.2824	Alphaproteobacteria	norB	Nitric oxide reductase	Bacteria; Proteobacteria; Alphaproteobacteria; Rhodobacterales;
Mycale magellanica	E18	Nitrogen	K04561	gene_76709	0.1109	Alphaproteobacteria	norB	Nitric oxide reductase	Bacteria; Proteobacteria; Gammaproteobacteria; Thiotrichales;
Mycale magellanica	E18	Nitrogen	K00376	gene_33976	0.1153	Alphaproteobacteria	nosZ	Nitrous-oxide reductase	Bacteria; Proteobacteria; Alphaproteobacteria; Rhodobacterales;
Mycale magellanica	E18	Sulfur	K15551	gene_110318	0.3217	Sulfitobacter	tauA	Taurine transport system substrate-binding protein	Bacteria; NA; NA; NA;
Mycale magellanica	E18	Sulfur	K15551	gene_124009	0.0209	Alphaproteobacteria	tauA	Taurine transport system substrate-binding protein	Bacteria; Proteobacteria; Alphaproteobacteria; Rhodobacterales;
Mycale magellanica	E18	Sulfur	K15551	gene_127482	0.0096	Oceanospirillales	tauA	Taurine transport system substrate-binding protein	Bacteria; Proteobacteria; Alphaproteobacteria; Rhodobacterales;
Mycale magellanica	E18	Sulfur	K15551	gene_140010	0.0099	Alphaproteobacteria	tauA	Taurine transport system substrate-binding protein	Bacteria; NA; NA; NA;
Mycale magellanica	E18	Sulfur	K15551	gene_15820	0.2024	Alphaproteobacteria	tauA	Taurine transport system substrate-binding protein	Bacteria; Proteobacteria; Gammaproteobacteria; Oceanospirillales;
Mycale magellanica	E18	Sulfur	K15551	gene_44920	1.0327	Sulfitobacter	tauA	Taurine transport system substrate-binding protein	Bacteria; Proteobacteria; Gammaproteobacteria; Oceanospirillales;
Mycale magellanica	E18	Sulfur	K15551	gene_65472	0.3023	Alphaproteobacteria	tauA	Taurine transport system substrate-binding protein	Bacteria; Proteobacteria; Gammaproteobacteria; NA;
Mycale magellanica	E18	Sulfur	K15551	gene_67596	0.1893	Sulfitobacter	tauA	Taurine transport system substrate-binding protein	Bacteria; Proteobacteria; Alphaproteobacteria; Rhodobacterales;
Mycale magellanica	E18	Sulfur	K15551	gene_6965	1.0214	Sulfitobacter	tauA	Taurine transport system substrate-binding protein	Bacteria; Proteobacteria; Alphaproteobacteria; NA;
Mycale magellanica	E18	Sulfur	K02049	gene_10429	0.2192	Rhizobiaceae	tauB	Taut family transport system ATP-binding protein	nd
Mycale magellanica	E18	Sulfur	K02049	gene_118446	0.0182	Gammaproteobacteria	tauB	Taut family transport system ATP-binding protein	Bacteria; NA; NA; NA;
Mycale magellanica	E18	Sulfur	K02049	gene_127481	0.0166	Roseobacter	tauB	Taut family transport system ATP-binding protein	Bacteria; Proteobacteria; Alphaproteobacteria; Rhodobacterales;
Mycale magellanica	E18	Sulfur	K02049	gene_12956	0.2516	Roseovarius	tauB	Taut family transport system ATP-binding protein	Bacteria; Proteobacteria; Alphaproteobacteria; Sphingomonadales;
Mycale magellanica	E18	Sulfur	K02049	gene_15821	0.2304	unclassified Rhodobacteraceae	tauB	Taut family transport system ATP-binding protein	Bacteria; Proteobacteria; Alphaproteobacteria; Pelagibacterales;
Mycale magellanica	E18	Sulfur	K02049	gene_4364	0.9014	Sulfitobacter	tauB	Taut family transport system ATP-binding protein	Bacteria; Proteobacteria; Gammaproteobacteria; NA;
Mycale magellanica	E18	Sulfur	K02049	gene_65471	0.3182	unclassified Rhodobacteraceae	tauB	Taut family transport system ATP-binding protein	Bacteria; Proteobacteria; Gammaproteobacteria; NA;
Mycale magellanica	E18	Sulfur	K02049	gene_6964	1.0108	Sulfitobacter	tauB	Taut family transport system ATP-binding protein	Bacteria; Proteobacteria; Alphaproteobacteria; Pelagibacterales;
Mycale magellanica	E18	Sulfur	K02049	gene_9332	0.1964	Rhizobiaceae	tauB	Taut family transport system ATP-binding protein	Bacteria; Proteobacteria; Gammaproteobacteria; NA;
Mycale magellanica	E18	Sulfur	K02050	gene_118447	0.0139	Oceanospirillales	tauC	Taurine transport system permease protein	Bacteria; Proteobacteria; Alphaproteobacteria; Rhodobacterales;
Mycale magellanica	E18	Sulfur	K02050	gene_137697	0.0137	unclassified Alphaproteobacteria	tauC	Taurine transport system permease protein	Bacteria; Proteobacteria; Alphaproteobacteria; Rhodobacterales;
Mycale magellanica	E18	Sulfur	K02050	gene_141435	0.0064	Alphaproteobacteria	tauC	Taurine transport system permease protein	Bacteria; Proteobacteria; Alphaproteobacteria; Rhodobacterales;
Mycale magellanica	E18	Sulfur	K02050	gene_15822	0.1788	unclassified Rhodobacteraceae	tauC	Taurine transport system permease protein	Bacteria; Proteobacteria; Alphaproteobacteria; Rhodobacterales;
Mycale magellanica	E18	Sulfur	K02050	gene_20288	0.2417	Bradyrhizobiaceae	tauC	Taurine transport system permease protein	Bacteria; Proteobacteria; Alphaproteobacteria; Rhodobacterales;
Mycale magellanica	E18	Sulfur	K02050	gene_65470	0.2675	unclassified Rhodobacteraceae	tauC	Taurine transport system permease protein	Bacteria; Proteobacteria; Alphaproteobacteria; Rhodobacterales;
Mycale magellanica	E18	Sulfur	K02050	gene_6963	0.9874	Alphaproteobacteria	tauC	Taurine transport system permease protein	Bacteria; Proteobacteria; Alphaproteobacteria; Rhodobacterales;
Mycale magellanica	E18	Sulfur	K03119	gene_133898	0.0032	unclassified Gammaproteobacteria	tauD	Taurine dioxygenase	Bacteria; Proteobacteria; Alphaproteobacteria; Rhodobacterales;
Mycale magellanica	E18	Sulfur	K03119	gene_31005	1.7922	Gammaproteobacteria	tauD	Taurine dioxygenase	Bacteria; Proteobacteria; Alphaproteobacteria; Rhodobacterales;
Mycale magellanica	E18	Sulfur	K03119	gene_8029	0.2007	Phaeobacter	tauD	Taurine dioxygenase	Bacteria; Proteobacteria; Alphaproteobacteria; Rhodobacterales;
Mycale magellanica	E18	Sulfur	K17222	gene_19613	0.4578	unclassified Rhodobacteraceae	soxA	L-cysteine S-thiosulfotransferase	Bacteria; Proteobacteria; Alphaproteobacteria; Rhodobacterales;
Mycale magellanica	E18	Sulfur	K17222	gene_39502	0.037	Alphaproteobacteria	soxA	L-cysteine S-thiosulfotransferase	Bacteria; Proteobacteria; Gammaproteobacteria; NA;
Mycale magellanica	E18	Sulfur	K11751	gene_19612	0.3026	Sulfitobacter	soxB	S-sulfosulfanyl-L-cysteine sulfohydrolase	Bacteria; Proteobacteria; Gammaproteobacteria; NA;
Mycale magellanica	E18	Sulfur	K11751	gene_39503	0.0502	Rhodospirillales	soxB	S-sulfosulfanyl-L-cysteine sulfohydrolase	Bacteria; Proteobacteria; Gammaproteobacteria; Methylococcales;
Mycale magellanica	E18	Sulfur	K17225	gene_119835	0.0191	Rhodocyclales	soxC	Sulfane dehydrogenase subunit SoxC	Bacteria; Proteobacteria; Gammaproteobacteria; Methylococcales;
Mycale magellanica	E18	Sulfur	K17225	gene_19611	0.249	Sulfitobacter	soxC	Sulfane dehydrogenase subunit SoxC	Bacteria; Nitrospinae; Nitrospinia; Nitrospinales;
Mycale magellanica	E18	Sulfur	K17225	gene_22574	1.8586	Beijerinckiaceae	soxC	Sulfane dehydrogenase subunit SoxC	Bacteria; Proteobacteria; Alphaproteobacteria; Rhodobacterales;
Mycale magellanica	E18	Sulfur	K17225	gene_28441	0.124	Alphaproteobacteria	soxC	Sulfane dehydrogenase subunit SoxC	Bacteria; Proteobacteria; Alphaproteobacteria; Rhizobiales;
Mycale magellanica	E18	Sulfur	K17225	gene_33535	0.0516	Betaproteobacteria	soxC	Sulfane dehydrogenase subunit SoxC	Bacteria; Proteobacteria; Gammaproteobacteria; Oceanospirillales;
Mycale magellanica	E18	Sulfur	K17225	gene_39504	0.051	unclassified Alphaproteobacteria	soxC	Sulfane dehydrogenase subunit SoxC	Bacteria; Proteobacteria; Gammaproteobacteria; NA;
Mycale magellanica	E18	Sulfur	K17225	gene_78115	0.4906	Methylocystaceae	soxC	Sulfane dehydrogenase subunit SoxC	Bacteria; Proteobacteria; Alphaproteobacteria; Rhodobacterales;
Mycale magellanica	E18	Sulfur	K08738	gene_30974	0.1237	Alphaproteobacteria	soxD	S-disulfanyl-L-cysteine oxidoreductase SoxD	Bacteria; Proteobacteria; Alphaproteobacteria; Rhodobacterales;
Mycale magellanica	E18	Sulfur	K08738	gene_39505	0.0514	Alphaproteobacteria	soxD	S-disulfanyl-L-cysteine oxidoreductase SoxD	Bacteria; NA; NA; NA;
Mycale magellanica	E18	Sulfur	K08738	gene_19610	0.2872	Sulfitobacter	soxD	S-disulfanyl-L-cysteine oxidoreductase SoxD	Bacteria; Proteobacteria; Alphaproteobacteria; Rhodobacterales;
Mycale magellanica	E18	Sulfur	K08738	gene_22575	1.8102	Gammaproteobacteria	soxD	S-disulfanyl-L-cysteine oxidoreductase SoxD	Bacteria; Proteobacteria; Alphaproteobacteria; Rhizobiales;
Mycale magellanica	E18	Sulfur	K08738	gene_28440	0.1237	Betaproteobacteria	soxD	S-disulfanyl-L-cysteine oxidoreductase SoxD	Bacteria; Proteobacteria; Alphaproteobacteria; Rhodobacterales;
Mycale magellanica	E18	Sulfur	K02275	gene_118211	0.0313	unclassified Rhodobacteraceae	soxX	L-cysteine S-thiosulfotransferase	Bacteria; Proteobacteria; Alphaproteobacteria; Rhodobacterales;
Mycale magellanica	E18	Sulfur	K02275	gene_19616	0.535	unclassified Rhodobacteraceae	soxX	L-cysteine S-thiosulfotransferase	Archaea; Thaumarchaeota; NA; Nitrosopumilales;
Mycale magellanica	E18	Sulfur	K17226	gene_118212	0.0241	Alphaproteobacteria	soxY	sulfur-oxidizing protein SoxY	Bacteria; Proteobacteria; Alphaproteobacteria; Rhodobacterales;
Mycale magellanica	E18	Sulfur	K17226	gene_19615	0.4157	Alphaproteobacteria	soxY	sulfur-oxidizing protein SoxY	Bacteria; Proteobacteria; Alphaproteobacteria; Rhodobacterales;
Mycale magellanica	E18	Sulfur	K17226	gene_7843	0.1592	Thiotrichales	soxY	sulfur-oxidizing protein SoxY	Bacteria; Proteobacteria; Alphaproteobacteria; Rhodobacterales;
Mycale magellanica	E18	Sulfur	K17226	gene_19614	0.4938	Roseobacter	soxZ	sulfur-oxidizing protein SoxZ	Bacteria; Proteobacteria; Alphaproteobacteria; Rhodobacterales;
Mycale magellanica	E18	Sulfur	K17226	gene_39501	0.0556	Alphaproteobacteria	soxZ	sulfur-oxidizing protein SoxZ	Bacteria; Proteobacteria; Alphaproteobacteria; Rhodobacterales;
Mycale magellanica	E18	Sulfur	K05919	gene_7842	0.1228	Gammaproteobacteria	soxZ	sulfur-oxidizing protein SoxZ	Bacteria; Proteobacteria; Alphaproteobacteria; Rhodobacterales;
Mycale magellanica	E18	Sulfur	K00394	gene_146043		Alphaproteobacteria	aprA	Adenylylsulfate reductase, subunit A	Bacteria; Proteobacteria; Alphaproteobacteria; Rhodobacterales;
Mycale magellanica	E18	Sulfur	K00394	gene_147842		unclassified Gammaproteobacteria	aprA	Adenylylsulfate reductase, subunit A	Bacteria; Proteobacteria; Gammaproteobacteria; NA;
Mycale magellanica	E18	Sulfur	K00957	gene_29950		unclassified Alphaproteobacteria	cysD	Sulfate adenylyltransferase subunit 2	Bacteria; Proteobacteria; Gammaproteobacteria; NA;
Mycale magellanica	E18	Sulfur	K00395	gene_2904		Bacteria	aprB	Adenylylsulfate reductase, subunit B	Bacteria; Proteobacteria; Gammaproteobacteria; NA;
Mycale magellanica	E18	Sulfur	K00958	gene_5096		Thaumarchaeota	sat	Sulfate adenylyltransferase	Bacteria; Proteobacteria; Alphaproteobacteria; Rhodobacterales;
Mycale magellanica	E18	Sulfur	K00958	gene_128509		unclassified Gammaproteobacteria	sat	Sulfate adenylyltransferase	Bacteria; Proteobacteria; Alphaproteobacteria; Rhizobiales;
Neofibularia sp.	E35	Carbon	K15036	gene_15131	0.0016	Thaumarchaeota	acyl-CoA carboxylase subunit beta Protein	acyl-CoA carboxylase subunit beta Protein	Archaea; Thaumarchaeota; NA; Nitrosopumilales;
Neofibularia sp.	E35	Carbon	K15036	gene_36864	0	Thaumarchaeota	acyl-CoA carboxylase subunit beta Protein	acyl-CoA carboxylase subunit beta Protein	Archaea; Thaumarchaeota; NA; NA;
Neofibularia sp.	E35	Carbon	K15036	gene_58536	0	Thaumarchaeota	acyl-CoA carboxylase subunit beta Protein	acyl-CoA carboxylase subunit beta Protein	Archaea; Thaumarchaeota; NA; Nitrosopumilales;
Neofibularia sp.	E35	Carbon	K14534	gene_40151	0.0011	Thaumarchaeota	4-hydroxybutyryl-CoA dehydratase Protein	4-hydroxybutyryl-CoA dehydratase Protein	Archaea; Thaumarchaeota; NA; Nitrosopumilales;
Neofibularia sp.	E35	Carbon	K14534	gene_56203	0.0017	Thaumarchaeota	4-hydroxybutyryl-CoA dehydratase Protein	4-hydroxybutyryl-CoA dehydratase Protein	Archaea; Thaumarchaeota; NA; Nitrosopumilales;
Neofibularia sp.	E35	Carbon	K14534	gene_62436	0.0013	Thaumarchaeota	4-hydroxybutyryl-CoA dehydratase Protein	4-hydroxybutyryl-CoA dehydratase Protein	Archaea; NA; NA; NA;
Neofibularia sp.	E35	Carbon	K14534	gene_67627	0.0014	Thaumarchaeota	4-hydroxybutyryl-CoA dehydratase Protein	4-hydroxybutyryl-CoA dehydratase Protein	Archaea; Thaumarchaeota; NA; Nitrosopumilales;
Neofibularia sp.	E35	Carbon	K15230	gene_82417	0.0108	Bacteria	aclA	ATP-citrate lyase alpha-subunit	Bacteria; Nitrospinae; Nitrospinia; Nitrospinales;
Neofibularia sp.	E35	Carbon	K15231	gene_50325	0.0105	Bacteria	aclB	ATP-citrate lyase beta-subunit	Bacteria; Nitrospinae; Nitrospinia; Nitrospinales;
Neofibularia sp.	E35	Carbon	K15231	gene_71507	0.0071	Bacteria	aclB	ATP-citrate lyase beta-subunit	nd
Neofibularia sp.	E35	Carbon	K15231	gene_77294	0.0112	Bacteria	aclB	ATP-citrate lyase beta-subunit	Bacteria; Nitrospinae; Nitrospinia; Nitrospinales;
Neofibularia sp.	E35	Carbon	K00855	gene_26613	0.0003	Chromatiales	prk	Phosphoribulokinase_[EC:2.7.1.19]	Bacteria; Proteobacteria; Betaproteobacteria; Nitrosomonadales;
Neofibularia sp.	E35	Carbon	K01601	gene_3484	0.0002	Proteobacteria	rbcL	Ribulose-bisphosphate carboxylase large chain	Bacteria; Nitrospirae; NA; NA;
Neofibularia sp.	E35	Carbon	K01601	gene_69905	0	Thiotrichales	rbcL	Ribulose-bisphosphate carboxylase large chain	NA; NA; NA; NA;
Neofibularia sp.	E35	Carbon	K01601	gene_55936	0	Eukaryota	rbcL	Ribulose-bisphosphate carboxylase large chain	Eukaryota; NA; NA; Phaeocystales;
Neofibularia sp.	E35	Carbon	K01601	gene_80100	0	Bacillariophyta	rbcL	Ribulose-bisphosphate carboxylase large chain	Eukaryota; Bacillariophyta; Bacillariophyceae; Cymbellales;
Neofibularia sp.	E35	Carbon	K01601	gene_82352	0	Eukaryota	rbcL	Ribulose-bisphosphate carboxylase large chain	Eukaryota; NA; NA; NA;
Neofibularia sp.	E35	Carbon	K01602	gene_54549	0	Eukaryota	rbcS	Ribulose-bisphosphate carboxylase small chain	Eukaryota; NA; Cryptophyta; Pyrenomonadales;
Neofibularia sp.	E35	Carbon	K01602	gene_55937	0	Eukaryota	rbcS	Ribulose-bisphosphate carboxylase small chain	Eukaryota; NA; NA; Phaeocystales;
Neofibularia sp.	E35	Nitrogen	K10944	gene_24929	1.2312	Thaumarchaeota	AmoA	Ammonia monooxygenase	Archaea; NA; NA; NA;
Neofibularia sp.	E35	Nitrogen	K10945	gene_24926	1.4125	Thaumarchaeota	AmoB	Ammonia monooxygenase	Archaea; NA; NA; NA;
Neofibularia sp.	E35	Nitrogen	K10945	gene_77549	0.0283	Thaumarchaeota	AmoB	Ammonia monooxygenase	Archaea; NA; NA; NA;
Neofibularia sp.	E35	Nitrogen	K10946	gene_24927	1.2879	Thaumarchaeota	AmoC	Ammonia monooxygenase	Archaea; NA; NA; NA;
Neofibularia sp.	E35	Nitrogen	K10946	gene_42330	0.0073	Thaumarchaeota	AmoC	Ammonia monooxygenase	Archaea; NA; NA; NA;
Neofibularia sp.	E35	Nitrogen	K00371	gene_34242	0.0221	Bacteria	narH	nitrate reductase beta subunit	Bacteria; Nitrospinae; Nitrospinia; Nitrospinales;
Neofibularia sp.	E35	Nitrogen	K00368	gene_31102	0.0014	Thaumarchaeota	nirK	Nitrite reductase	Archaea; Thaumarchaeota; NA; Nitrosopumilales;
Neofibularia sp.	E35	Nitrogen	K00368	gene_41710	0	Thaumarchaeota	nirK	Nitrite reductase	Archaea; Thaumarchaeota; NA; Nitrosopumilales;
Neofibularia sp.	E35	Nitrogen	K00368	gene_10928	0.0002	Alcaligenaceae	nirK	Nitrite reductase	Bacteria; NA; NA; NA;
Neofibularia sp.	E35	Nitrogen	K00368	gene_22046	0	Alcaligenaceae	nirK	Nitrite reductase	Bacteria; NA; NA; NA;
Neofibularia sp.	E35	Nitrogen	K00368	gene_25923	0.0038	Alphaproteobacteria	nirK	Nitrite reductase	Bacteria; Proteobacteria; Alphaproteobacteria; Rhizobiales;
Neofibularia sp.	E35	Nitrogen	K00368	gene_31016	0	Burkholderiaceae	nirK	Nitrite reductase	nd
Neofibularia sp.	E35	Nitrogen	K00368	gene_38756	0	Chryseobacterium	nirK	Nitrite reductase	Bacteria; Nitrospinae; Nitrospinia; Nitrospinales;
Neofibularia sp.	E35	Nitrogen	K04561	nd	nd	nd	norB	Nitric oxide reductase	nd
Neofibularia sp.	E35	Nitrogen	K00376	nd	nd	nd	nosZ	Nitrous-oxide reductase	nd
Neofibularia sp.	E35	Sulfur	K15551	gene_10828	0.0003	Oceanospirillales	tauA	Taurine transport system substrate-binding protein	nd
Neofibularia sp.	E35	Sulfur	K15551	gene_17065	0.0037	Alphaproteobacteria	tauA	Taurine transport system substrate-binding protein	Bacteria; Proteobacteria; Alphaproteobacteria; Sphingomonadales;
Neofibularia sp.	E35	Sulfur	K15551	gene_22911	0.0004	Sulfitobacter	tauA	Taurine transport system substrate-binding protein	Bacteria; Proteobacteria; Alphaproteobacteria; NA;
Neofibularia sp.	E35	Sulfur	K15551	gene_37354	0	Alphaproteobacteria	tauA	Taurine transport system substrate-binding protein	Bacteria; Proteobacteria; Alphaproteobacteria; Rhodobacterales;
Neofibularia sp.	E35	Sulfur	K15551	gene_40788	0	unclassified Alphaproteobacteria	tauA	Taurine transport system substrate-binding protein	Bacteria; Candidatus Tectomicrobia; NA; NA;
Neofibularia sp.	E35	Sulfur	K15551	gene_45558	0	unclassified Alphaproteobacteria	tauA	Taurine transport system substrate-binding protein	Bacteria; Proteobacteria; Gammaproteobacteria; Chromatiales;
Neofibularia sp.	E35	Sulfur	K15551	gene_58123	0	Alphaproteobacteria	tauA	Taurine transport system substrate-binding protein	Bacteria; NA; NA; NA;
Neofibularia sp.	E35	Sulfur	K15551	gene_60016	0	Sulfitobacter	tauA	Taurine transport system substrate-binding protein	Bacteria; NA; NA; NA;
Neofibularia sp.	E35	Sulfur	K15551	gene_72209	0	Sulfitobacter	tauA	Taurine transport system substrate-binding protein	Bacteria; Proteobacteria; Gammaproteobacteria; Chromatiales;
Neofibularia sp.	E35	Sulfur	K02049	gene_10827	0.0003	Gammaproteobacteria	tauB	Taut family transport system ATP-binding protein	Bacteria; Proteobacteria; Gammaproteobacteria; Cellvibrionales;
Neofibularia sp.	E35	Sulfur	K02049	gene_17064	0.0041	unclassified Rhodobacteraceae	tauB	Taut family transport system ATP-binding protein	Bacteria; Proteobacteria; Alphaproteobacteria; Rhodospirillales;
Neofibularia sp.	E35	Sulfur	K02049	gene_22912	0.0004	Alphaproteobacteria	tauB	Taut family transport system ATP-binding protein	Bacteria; Proteobacteria; Alphaproteobacteria; Rhodobacterales;
Neofibularia sp.	E35	Sulfur	K02049	gene_28309	0.0036	unclassified Rhodobacteraceae	tauB	Taut family transport system ATP-binding protein	Bacteria; Proteobacteria; Alphaproteobacteria; Rhodospirillales;
Neofibularia sp.	E35	Sulfur	K02049	gene_32987	0.0002	Rhizobiaceae	tauB	Taut family transport system ATP-binding protein	Bacteria; Candidatus Tectomicrobia; NA; NA;
Neofibularia sp.	E35	Sulfur	K02049	gene_37353	0	Rhodobiaceae	tauB	Taut family transport system ATP-binding protein	Bacteria; Proteobacteria; Alphaproteobacteria; Rhodospirillales;
Neofibularia sp.	E35	Sulfur	K02049	gene_45557	0	unclassified Alphaproteobacteria	tauB	Taut family transport system ATP-binding protein	Bacteria; Proteobacteria; Alphaproteobacteria; Rhodospirillales;
Neofibularia sp.	E35	Sulfur	K02049	gene_55643	0	Sulfitobacter	tauB	Taut family transport system ATP-binding protein	Bacteria; Proteobacteria; Gammaproteobacteria; NA;
Neofibularia sp.	E35	Sulfur	K02049	gene_58122	0	Sulfitobacter	tauB	Taut family transport system ATP-binding protein	Bacteria; Proteobacteria; Gammaproteobacteria; NA;
Neofibularia sp.	E35	Sulfur	K02049	gene_59037	0	unclassified Alphaproteobacteria	tauB	Taut family transport system ATP-binding protein	Bacteria; Proteobacteria; Gammaproteobacteria; NA;
Neofibularia sp.	E35	Sulfur	K02049	gene_66179	0	unclassified Alphaproteobacteria	tauB	Taut family transport system ATP-binding protein	Bacteria; Proteobacteria; Gammaproteobacteria; Chromatiales;
Neofibularia sp.	E35	Sulfur	K02049	gene_72232	0	Alphaproteobacteria	tauB	Taut family transport system ATP-binding protein	Bacteria; Proteobacteria; Gammaproteobacteria; Chromatiales;
Neofibularia sp.	E35	Sulfur	K02049	gene_8064	0.0004	Ruegeria	tauB	Taut family transport system ATP-binding protein	Bacteria; Proteobacteria; Gammaproteobacteria; Chromatiales;
Neofibularia sp.	E35	Sulfur	K02049	gene_9874	0.0002	Oceanospirillales	tauB	Taut family transport system ATP-binding protein	Bacteria; Proteobacteria; Gammaproteobacteria; Cellvibrionales;
Neofibularia sp.	E35	Sulfur	K15552	gene_10826	0.0002	Alteromonadaceae	tauC	Taurine transport system permease protein	Bacteria; Proteobacteria; Alphaproteobacteria; Rhodobacterales;
Neofibularia sp.	E35	Sulfur	K02050	gene_17063	0.0033	unclassified Rhodobacteraceae	tauC	Taurine transport system permease protein	Bacteria; Proteobacteria; Alphaproteobacteria; Rhodobacterales;
Neofibularia sp.	E35	Sulfur	K02050	gene_22913	0.0004	Alphaproteobacteria	tauC	Taurine transport system permease protein	Bacteria; Proteobacteria; Alphaproteobacteria; Rhodobacterales;
Neofibularia sp.	E35	Sulfur	K02050	gene_37352	0	Oceanospirillales	tauC	Taurine transport system permease protein	Bacteria; Proteobacteria; Gammaproteobacteria; NA;
Neofibularia sp.	E35	Sulfur	K02050	gene_37634	0	unclassified Alphaproteobacteria	tauC	Taurine transport system permease protein	Eukaryota; Basidiomycota; Microbotryomycetes; Leucosporidiales;
Neofibularia sp.	E35	Sulfur	K02050	gene_59036	0	unclassified Alphaproteobacteria	tauC	Taurine transport system permease protein	Bacteria; Proteobacteria; Gammaproteobacteria; Chromatiales;
Neofibularia sp.	E35	Sulfur	K02050	gene_69882	0	unclassified Alphaproteobacteria	tauC	Taurine transport system permease protein	Bacteria; Proteobacteria; Gammaproteobacteria; Thiotrichales;
Neofibularia sp.	E35	Sulfur	K03119	gene_10155	0	Sphingomonadales	tauD	Taurine dioxygenase	Bacteria; Proteobacteria; Alphaproteobacteria; Sphingomonadales;
Neofibularia sp.	E35	Sulfur	K03119	gene_10753	0	Burkholderiaceae	tauD	Taurine dioxygenase	Bacteria; Proteobacteria; Alphaproteobacteria; Rhodobacterales;
Neofibularia sp.	E35	Sulfur	K03119	gene_13644	0	Sphingomonadales	tauD	Taurine dioxygenase	Bacteria; Proteobacteria; Gammaproteobacteria; NA;
Neofibularia sp.	E35	Sulfur	K03119	gene_13694	0	Neisseriales	tauD	Taurine dioxygenase	Bacteria; Proteobacteria; Gammaproteobacteria; Cellvibrionales;
Neofibularia sp.	E35	Sulfur	K03119	gene_13742	0	Rhodospirillales	tauD	Taurine dioxygenase	Bacteria; Proteobacteria; Alphaproteobacteria; Rhodobacterales;
Neofibularia sp.	E35	Sulfur	K03119	gene_14298	0.0004	Bradyrhizobiaceae	tauD	Taurine dioxygenase	Bacteria; Proteobacteria; Alphaproteobacteria; Rhodobacterales;
Neofibularia sp.	E35	Sulfur	K03119	gene_16815	0.0002	Hyphomonadaceae	tauD	Taurine dioxygenase	Bacteria; Proteobacteria; Alphaproteobacteria; Rhodobacterales;
Neofibularia sp.	E35	Sulfur	K03119	gene_18525	0	Sphingomonadales	tauD	Taurine dioxygenase	Archaea; Thaumarchaeota; NA; Nitrosopumilales;
Neofibularia sp.	E35	Sulfur	K03119	gene_21856	0.0034	unclassified Rhodobacteraceae	tauD	Taurine dioxygenase	Bacteria; Proteobacteria; Gammaproteobacteria; Cellvibrionales;
Neofibularia sp.	E35	Sulfur	K03119	gene_22880	0	Gammaproteobacteria	tauD	Taurine dioxygenase	Bacteria; Proteobacteria; Alphaproteobacteria; Rhodobacterales;
Neofibularia sp.	E35	Sulfur	K03119	gene_367	0.0003	Rhodospirillales	tauD	Taurine dioxygenase	Bacteria; Proteobacteria; Gammaproteobacteria; NA;
Neofibularia sp.	E35	Sulfur	K03119	gene_5728	0.0003	Gammaproteobacteria	tauD	Taurine dioxygenase	Bacteria; Proteobacteria; Alphaproteobacteria; Rhodospirillales;
Neofibularia sp.	E35	Sulfur	K03119	gene_7492	0.0002	Rhodospirillales	tauD	Taurine dioxygenase	Bacteria; Proteobacteria; Alphaproteobacteria; Sphingomonadales;
Neofibularia sp.	E35	Sulfur	K17222	gene_158	0.0004	unclassified Gammaproteobacteria	soxA	L-cysteine S-thiosulfotransferase	Bacteria; Proteobacteria; Alphaproteobacteria; Rhodobacterales;
Neofibularia sp.	E35	Sulfur	K17222	gene_3358	0.0001	unclassified Gammaproteobacteria	soxA	L-cysteine S-thiosulfotransferase	Bacteria; Proteobacteria; Alphaproteobacteria; Pelagibacterales;
Neofibularia sp.	E35	Sulfur	K17222	gene_60398	0	Alphaproteobacteria	soxA	L-cysteine S-thiosulfotransferase	Bacteria; Proteobacteria; Alphaproteobacteria; Pelagibacterales;
Neofibularia sp.	E35	Sulfur	K17222	gene_8930	0.0004	Chromatiales	soxA	L-cysteine S-thiosulfotransferase	Bacteria; Proteobacteria; Gammaproteobacteria; Chromatiales;
Neofibularia sp.	E35	Sulfur	K11751	gene_11178	0.0004	unclassified Gammaproteobacteria	soxB	S-sulfosulfanyl-L-cysteine sulfohydrolase	Bacteria; Proteobacteria; Gammaproteobacteria; NA;
Neofibularia sp.	E35	Sulfur	K11751	gene_60397	0	Sulfitobacter	soxB	S-sulfosulfanyl-L-cysteine sulfohydrolase	Bacteria; Proteobacteria; Gammaproteobacteria; NA;
Neofibularia sp.	E35	Sulfur	K11751	gene_20207	0.0001	Chromatiales	soxB	S-sulfosulfanyl-L-cysteine sulfohydrolase	Bacteria; NA; NA; NA;
Neofibularia sp.	E35	Sulfur	K01081	gene_20312	0.0001	Sphingomonadales	soxB	S-sulfosulfanyl-L-cysteine sulfohydrolase	Bacteria; NA; NA; NA;
Neofibularia sp.	E35	Sulfur	K01081	gene_31161	0.0001	Sphingomonadales	soxB	S-sulfosulfanyl-L-cysteine sulfohydrolase	Bacteria; Proteobacteria; Alphaproteobacteria; Rhodobacterales;
Neofibularia sp.	E35	Sulfur	K17225	gene_13431	0.0001	Beijerinckiaceae	soxC	Sulfane dehydrogenase subunit SoxC	Bacteria; Proteobacteria; Gammaproteobacteria; Oceanospirillales;
Neofibularia sp.	E35	Sulfur	K17225	gene_16300	0.0002	Bradyrhizobiaceae	soxC	Sulfane dehydrogenase subunit SoxC	Bacteria; Proteobacteria; Alphaproteobacteria; Kiloniellales;
Neofibularia sp.	E35	Sulfur	K17225	gene_20010	0.0001	Beijerinckiaceae	soxC	Sulfane dehydrogenase subunit SoxC	Bacteria; Proteobacteria; Alphaproteobacteria; Rhodobacterales;
Neofibularia sp.	E35	Sulfur	K08738	gene_16299	0.0002	Betaproteobacteria	soxD	S-disulfanyl-L-cysteine oxidoreductase SoxD	Bacteria; Proteobacteria; Alphaproteobacteria; Pelagibacterales;
Neofibularia sp.	E35	Sulfur	K02275	gene_75638	0	Sulfitobacter	soxX	L-cysteine S-thiosulfotransferase	Archaea; Thaumarchaeota; NA; Nitrosopumilales;
Neofibularia sp.	E35	Sulfur	K17226	gene_160	0.0003	unclassified Gammaproteobacteria	soxY	sulfur-oxidizing protein SoxY	Bacteria; Proteobacteria; Alphaproteobacteria; Pelagibacterales;
Neofibularia sp.	E35	Sulfur	K17226	gene_3357	0.0001	Chromatiales	soxY	sulfur-oxidizing protein SoxY	Bacteria; Proteobacteria; Gammaproteobacteria; Chromatiales;
Neofibularia sp.	E35	Sulfur	K17226	gene_159	0.0003	Thiotrichales	soxZ	sulfur-oxidizing protein SoxZ	Bacteria; Proteobacteria; Alphaproteobacteria; Pelagibacterales;
Neofibularia sp.	E35	Sulfur	K05919	gene_3395	0.0002	Thiotrichales	soxZ	sulfur-oxidizing protein SoxZ	Bacteria; Proteobacteria; Alphaproteobacteria; Pelagibacterales;
Neofibularia sp.	E35	Sulfur	K00394	gene_14659	0	Alphaproteobacteria	aprA	Adenylylsulfate reductase, subunit A	Bacteria; Proteobacteria; Gammaproteobacteria; Chromatiales;
Neofibularia sp.	E35	Sulfur	K00394	gene_2990	0	Chromatiales	aprA	Adenylylsulfate reductase, subunit A	Bacteria; Proteobacteria; Gammaproteobacteria; NA;
Neofibularia sp.	E35	Sulfur	K00394	gene_33389	0	Alphaproteobacteria	aprA	Adenylylsulfate reductase, subunit A	Bacteria; Proteobacteria; Alphaproteobacteria; Rhodobacterales;
Neofibularia sp.	E35	Sulfur	K00394	gene_5398	0	Alphaproteobacteria	aprA	Adenylylsulfate reductase, subunit A	Bacteria; Proteobacteria; Gammaproteobacteria; NA;
Neofibularia sp.	E35	Sulfur	K00395	gene_14660	0	Proteobacteria	aprB	Adenylylsulfate reductase, subunit B	Bacteria; Proteobacteria; Alphaproteobacteria; Rhodobacterales;
Neofibularia sp.	E35	Sulfur	K00395	gene_2991	0	Chromatiales	aprB	Adenylylsulfate reductase, subunit B	Bacteria; Proteobacteria; Alphaproteobacteria; Rhodobacterales;
Neofibularia sp.	E35	Sulfur	K00395	gene_33388	0	Proteobacteria	aprB	Adenylylsulfate reductase, subunit B	Bacteria; Proteobacteria; Alphaproteobacteria; Pelagibacterales;
Neofibularia sp.	E35	Sulfur	K00395	gene_5399	0	Proteobacteria	aprB	Adenylylsulfate reductase, subunit B	Bacteria; Proteobacteria; Alphaproteobacteria; Pelagibacterales;
Neofibularia sp.	E35	Sulfur	K11180	gene_11200	0	Chromatiales	dsrA	Dissimilatory sulfite reductase alpha subunit	Bacteria; Proteobacteria; Alphaproteobacteria; Rhodobacterales;
Neofibularia sp.	E35	Sulfur	K11180	gene_3585	0	Chromatiales	dsrA	Dissimilatory sulfite reductase alpha subunit	Bacteria; Proteobacteria; Alphaproteobacteria; Rhodobacterales;
Neofibularia sp.	E35	Sulfur	K11181	gene_11199	0	Chromatiales	dsrB	Dissimilatory sulfite reductase beta subunit	Bacteria; Proteobacteria; Alphaproteobacteria; Rhodobacterales;
Neofibularia sp.	E35	Sulfur	K11180	gene_3584	0	Chromatiales	dsrA	Dissimilatory sulfite reductase alpha subunit	Bacteria; Proteobacteria; Alphaproteobacteria; Pelagibacterales;
Neofibularia sp.	E35	Sulfur	K00958	gene_24497		Thaumarchaeota	sat	Sulfate adenylyltransferase	Bacteria; Proteobacteria; Alphaproteobacteria; Pelagibacterales;
Neofibularia sp.	E35	Sulfur	K00958	gene_38059		Thaumarchaeota	sat	Sulfate adenylyltransferase	Bacteria; Proteobacteria; Alphaproteobacteria; Rhodobacterales;
Neofibularia sp.	E35	Sulfur	K00958	gene_12374		unclassified Gammaproteobacteria	sat	Sulfate adenylyltransferase	Bacteria; Proteobacteria; Alphaproteobacteria; Rhodobacterales;
Neofibularia sp.	E35	Sulfur	K00958	gene_12501		unclassified Gammaproteobacteria	sat	Sulfate adenylyltransferase	Bacteria; Proteobacteria; Alphaproteobacteria; Rhodobacterales;
Neofibularia sp.	E35	Sulfur	K00958	gene_18407		Chromatiales	sat	Sulfate adenylyltransferase	Bacteria; Proteobacteria; Alphaproteobacteria; Rhodobacterales;
Neofibularia sp.	E35	Sulfur	K00958	gene_22288		Gammaproteobacteria	sat	Sulfate adenylyltransferase	Bacteria; Proteobacteria; Alphaproteobacteria; Rhodobacterales;
Neofibularia sp.	E35	Sulfur	K00958	gene_25228		Gammaproteobacteria	sat	Sulfate adenylyltransferase	nd
Neofibularia sp.	E35	Sulfur	K00958	gene_410		unclassified Gammaproteobacteria	sat	Sulfate adenylyltransferase	nd

## Sheet: Table S8
Supplementary Table S8. Abundance of genes involved in vitamin production, symbiotic lifestyle, and cold adaptation in the sponge metagenomes. Gene abundance was computed using RPKG (reads per kilobase per genome equivalent) and normalized by average genome size.							Myxilla (Burtonanchora) (E4)	Kirkpatrickia (E8)	Hymeniacidon (E9)	Leucetta (E10+E27)	Megaciella aff. (E12)	Iophon (E16)	Mycale (E18)	Neofibularia (E35)
Folate B9	K01495	FOL-B	GCH1, folE	GTP cyclohydrolase IA	3.5.4.16	Folate	0.5	15.5	18.1	10	4.2	NA	3.9	7.2
	K09007	FOL-B	folE2	GTP cyclohydrolase IB	3.5.4.16	Folate	0.8	7.3	NA	2.8	2.3	4.3	1.1	1
	K08310	FOL-B	nudB, ntpA	dihydroneopterin triphosphate diphosphatase	3.6.1.67	Folate	NA	0	NA	9.1	1.7	NA	NA	0.8
	K01633	FOL-B	folB	7,8-dihydroneopterin aldolase/epimerase/oxygenase	4.1.2.25	Folate	0.6	8.4	24.6	15.5	4.3	4.2	5.1	5.4
	K00950	FOL-B	folK	2-amiNA-4-hydroxy-6-hydroxymethyldihydropteridine diphosphokinase	2.7.6.3	Folate	0.7	2.2	68	19.4	12.6	16.1	15.9	11.9
	K07142	FOL-B	mptE	2-amiNA-4-hydroxy-6-hydroxymethyldihydropteridine diphosphokinase	2.7.6.3	Folate	NA	0	NA	3.7	1.6	NA	0.6	3.5
	K00796	FOL-B	folP	dihydropteroate synthase	2.5.1.15	Folate	0.5	80.1	104.6	32.6	8.8	4.2	7.5	8.8
	K11754	FOL-B	folC	dihydrofolate synthase / folylpolyglutamate synthase	6.3.2.12	Folate	1.1	17.4	28.2	10.7	5.8	NA	5.4	8
	K22099	FOL-B	folC2	dihydrofolate synthase / folylpolyglutamate synthase	6.3.2.12	Folate	NA	0	NA	NA	NA	NA	NA	NA
	K00287	FOL-B	DHFR, folA	dihydrofolate reductase	1.5.1.3	Folate	0.9	7.3	24.2	14.5	5.6	9.3	11.3	9.1
	K13998	FOL-B	DHFR-TS	dihydrofolate reductase / thymidylate synthase	1.5.1.3	Folate	NA	0.1	1.1	0.5	NA	NA	NA	NA
	K01664	FOL-B	pabA	para-amiNAbenzoate synthetase component II	2.6.1.85	Folate	0.4	15.2	25.7	6.6	4.4	NA	4.7	5
	K01665	FOL-B	pabB	para-amiNAbenzoate synthetase component I	2.6.1.85	Folate	0.5	2.1	12.7	25.7	7.4	NA	15.3	12.3
	K03342	FOL-B	pabBC	para-amiNAbenzoate synthetase / 4-amiNA-4-deoxychorismate lyase	2.6.1.85	Folate	NA	0	NA	NA	NA	NA	NA	NA
	K02619	FOL-B	pabC	4-amiNA-4-deoxychorismate lyase	4.1.3.38	Folate	NA	11.8	13.3	4.2	1.9	NA	2.8	10.2
	K22391	FOL-T	folT	Folate transporter FolT	NA	Folate	0.4	0.5	1.5	9.5	1	NA	2.3	0.5
Biotin B7	K02169	BIO-B	bioC	malonyl-CoA O-methyltransferase	EC:2.1.1.197	biotin	0.5	29.3	42.1	39.4	7.3	24.1	9	11.3
	K00647	BIO-B	fabB	3-oxoacyl-[acyl-carrier-protein] synthase I	EC:2.3.1.41	biotin	0.4	10.6	17.8	5.6	4.4	3.2	5	4.9
	K09458	BIO-B	fabF	3-oxoacyl-[acyl-carrier-protein] synthase II	EC:2.3.1.179	biotin	0.3	8.7	21	10.4	6.5	28	7.8	5.9
	K00059	BIO-B	fabG	3-oxoacyl-[acyl-carrier protein] reductase	EC:1.1.1.100	biotin	0.4	0.5	NA	9.3	9.5	9.9	4.6	14
	K02372	BIO-B	fabZ	3-hydroxyacyl-[acyl-carrier-protein] dehydratase	EC:4.2.1.59	biotin	1.1	9.4	23.3	13.5	4.3	1.4	5.1	5.5
	K00208	BIO-B	fabI	eNAyl-[acyl-carrier protein] reductase I	EC:1.3.1.10	biotin	0.6	11	19.1	10.4	6.5	7.9	6.1	9
	K09789	BIO-B	bioG	pimeloyl-[acyl-carrier protein] methyl ester esterase	3.1.1.85	biotin	NA	NA	NA	NA	NA	NA	NA	NA
	K02170	BIO-B	bioH	pimeloyl-[acyl-carrier protein] methyl ester esterase	3.1.1.85	biotin	NA	0.1	NA	0.1	1.4	NA	0.8	NA
	K19561	BIO-B	bioJ	pimeloyl-[acyl-carrier protein] methyl ester esterase	3.1.1.85	biotin	NA	0.1	NA	NA	NA	NA	NA	NA
	K19560	BIO-B	bioK	pimeloyl-[acyl-carrier protein] methyl ester esterase	3.1.1.85	biotin	NA	0	NA	NA	NA	NA	NA	NA
	K00652	BIO-B	bioF	8-amiNA-7-oxoNAnaNAate synthase	EC:2.3.1.47	biotin	1.2	1.4	3.9	15.7	3.3	NA	4.9	3.3
	K00833	BIO-B	bioA	adeNAsylmethionine---8-amiNA-7-oxoNAnaNAate amiNAtransferase	EC:2.6.1.62	biotin	0.2	0.4	NA	7.7	2	NA	1.6	2.2
	K01935	BIO-B	bioD	dethiobiotin synthetase	EC:6.3.3.3	biotin	0	0.5	NA	11.4	2.1	NA	1.3	2.2
	K01012	BIO-B	bioB	biotin synthase	EC:2.8.1.6	biotin	1.4	0.5	NA	5.8	1.8	NA	0.9	2.1
	K03523	BIO-T	bioY	biotin transport system substrate-specific component	NA	biotin	0.6	6.8	23	3.2	1.7	11.3	1.3	4.6
Riboflavin B2	K01497	RIB-B	ribA, RIB1	GTP cyclohydrolase II	EC:3.5.4.25	Riboflavin	0.4	0.9	55	12.8	5.2	7.6	8.1	6.3
	K14652	RIB-B	ribBA	3,4-dihydroxy 2-butaNAne 4-phosphate synthase / GTP cyclohydrolase II	EC:3.5.4.25	Riboflavin	NA	0	15.4	1.6	0.7	NA	NA	0.6
	K00861	RIB-B	RFK, FMN1	riboflavin kinase	EC:2.7.1.26	Riboflavin	NA	NA	NA	NA	NA	NA	0	NA
	K11753	RIB-B	ribF	riboflavin kinase / FMN adenylyltransferase	EC:2.7.1.26	Riboflavin	0.2	23.5	63.4	29.8	13.6	8.8	17.1	16.7
	K20884	RIB-B	FHY	riboflavin kinase / FMN hydrolase	EC:2.7.1.26	Riboflavin	NA	0	NA	NA	NA	NA	NA	NA
	K00082	RIB-B	ribD2	5-amiNA-6-(5-phosphoribosylamiNA)uracil reductase	EC:1.1.1.193	Riboflavin	1.8	1.2	0.5	9.1	0.8	15.9	1.3	0.7
	K21064	RIB-B	ycsE, yitU, ywtE	5-amiNA-6-(5-phospho-D-ribitylamiNA)uracil phosphatase	EC:3.1.3.104	Riboflavin	NA	NA	NA	NA	0	NA	NA	NA
	K20860	RIB-B	FHY1	FMN hydrolase / 5-amiNA-6-(5-phospho-D-ribitylamiNA)uracil phosphatase	EC:3.1.3.104	Riboflavin	NA	NA	NA	NA	0	NA	NA	NA
	K20861	RIB-B	ybjI	FMN hydrolase / 5-amiNA-6-(5-phospho-D-ribitylamiNA)uracil phosphatase	EC:3.1.3.104	Riboflavin	NA	0.1	NA	NA	NA	NA	NA	NA
	K20862	RIB-B	yigB	FMN hydrolase / 5-amiNA-6-(5-phospho-D-ribitylamiNA)uracil phosphatase	EC:3.1.3.104	Riboflavin	1.3	0	NA	1.4	1.1	NA	0.2	0.9
	K02858	RIB-B	ribB, RIB3	3,4-dihydroxy 2-butaNAne 4-phosphate synthase	EC:4.1.99.12	Riboflavin	2.6	38.1	36.1	18.6	12.4	8.2	7.7	14
	K00794	RIB-B	ribH, RIB4	6,7-dimethyl-8-ribityllumazine synthase	EC:2.5.1.78	Riboflavin	0.4	8.1	15	12.1	8.5	16.8	6.9	11.3
	K00793	RIB-B	ribE, RIB5	riboflavin synthase	EC:2.5.1.9	Riboflavin	0.3	22.5	19.9	16.1	10.5	5.7	7.9	12.2
	K01498	RIB-B	ribD1	diamiNAhydroxyphosphoribosylamiNApyrimidine deaminase	EC:3.5.4.26	Riboflavin	NA	0	NA	NA	0	NA	NA	0
	K11752	RIB-B	ribD	diamiNAhydroxyphosphoribosylamiNApyrimidine deaminase / 5-amiNA-6-(5-phosphoribosylamiNA)uracil reductase	EC:3.5.4.26	Riboflavin	0.4	7.9	17.7	7.5	4.2	3.9	4.6	4.9
	K14656	RIB-B	ribL	FAD synthetase	EC:2.7.7.2	Riboflavin	0.5	NA	0	2.8	3.2	NA	1.1	4.3
MenaquiNAne (K2)	K01851	MEN-B	pchA	salicylate biosynthesis isochorismate synthase	EC:5.4.4.2	MenaquiNAne	NA	0.1	2.1	NA	0.3	NA	NA	0.1
	K02361	MEN-B	entC	isochorismate synthase	EC:5.4.4.2	MenaquiNAne	NA	0.3	NA	0.3	0.1	NA	NA	0
	K02552	MEN-B	menF	menaquiNAne-specific isochorismate synthase	EC:5.4.4.2	MenaquiNAne	NA	NA	NA	0	0	NA	NA	NA
	K02551	MEN-B	menD	2-succinyl-5-eNAlpyruvyl-6-hydroxy-3-cyclohexene-1-carboxylate synthase	EC:2.2.1.9	MenaquiNAne	NA	0.3	2.9	1.8	0.2	NA	NA	0.1
	K08680	MEN-B	menH	2-succinyl-6-hydroxy-2,4-cyclohexadiene-1-carboxylate synthase	EC:4.2.99.20	MenaquiNAne	NA	0	NA	0.2	0.1	NA	0.1	0.2
	K02549	MEN-B	menC	O-succinylbenzoate synthase	EC:4.2.1.113	MenaquiNAne	0.5	0.2	1	3.5	0.2	NA	0.1	0.1
	K01911	MEN-B	menE	O-succinylbenzoic acid---CoA ligase	EC:6.2.1.26	MenaquiNAne	NA	0.3	0.8	8	0.5	NA	NA	0.3
	K01661	MEN-B	menB	naphthoate synthase	EC:4.1.3.36	MenaquiNAne	0.1	0.4	1.1	1.9	0.4	NA	0.6	0.1
	K12073	MEN-B	E3.1.2.28	1,4-dihydroxy-2-naphthoyl-CoA hydrolase	EC:3.1.2.28	MenaquiNAne	NA	0	NA	0.8	1.9	NA	1.1	0.5
	K19222	MEN-B	menI, DHNAT	1,4-dihydroxy-2-naphthoyl-CoA hydrolase	EC:3.1.2.28	MenaquiNAne	NA	0.2	0.9	0.1	NA	NA	NA	0
	K02548	MEN-B	menA	1,4-dihydroxy-2-naphthoate octaprenyltransferase	EC:2.5.1.74 2.5.1.-	MenaquiNAne	NA	0.5	0.2	3.4	1.8	NA	1.1	1.9
	K03183	MEN-B	ubiE	demethylmenaquiNAne methyltransferase / 2-methoxy-6-polyprenyl-1,4-benzoquiNAl methylase	EC:2.1.1.163	MenaquiNAne	0.4	25.9	32.1	14.8	9.4	13	10.3	11.7
	K03809	MEN-B	wrbA	NAD(P)H dehydrogenase (quiNAne)	EC:1.6.5.2	MenaquiNAne	0.1	15.8	16.5	3	1.7	NA	1.9	1
	K19267	MEN-B	qorB	NAD(P)H dehydrogenase (quiNAne)	EC:1.6.5.2	MenaquiNAne	NA	0.1	NA	0	0	NA	NA	NA
Pantothenate (B5)	K00053	PAN-B		ketol-acid reductoisomerase	EC:1.1.1.86	Pantothenate	0.3	7.1	19.5	10.2	5.6	7	5.3	8.6
	K01687	PAN-B		dihydroxy-acid dehydratase	EC:4.2.1.9	Pantothenate	0.4	60.2	29.8	19.8	8	6.3	9.6	11.7
	K00606	PAN-B		3-methyl-2-oxobutaNAate hydroxymethyltransferase	EC:2.1.2.11	Pantothenate	2.2	7.7	33.3	11.2	5.4	NA	7.5	7.2
	K00077	PAN-B		2-dehydropantoate 2-reductase	EC:1.1.1.169	Pantothenate	0.3	0	15.1	6.5	4.2	1.1	2.7	5.2
	K01918	PAN-B		pantoate--beta-alanine ligase	EC:6.3.2.1	Pantothenate	0.4	13.6	36.8	10	3.7	3.8	5.3	11.1
	K13799	PAN-B		pantoate ligase / CMP/dCMP kinase	EC:6.3.2.1	Pantothenate	NA	0.1	0.8	0.1	0	NA	NA	0
	K00867	PAN-B		type I pantothenate kinase	EC:2.7.1.33	Pantothenate	NA	0.1	NA	2.5	0	3.4	0.2	NA
	K01947	PAN-B		biotin---[acetyl-CoA-carboxylaseligase / type III pantothenate kinase	EC:2.7.1.33	Pantothenate	0.1	30.5	62.2	12.2	7.1	NA	8.5	3.4
	K03525	PAN-B		type III pantothenate kinase	EC:2.7.1.33	Pantothenate	1.3	6.5	0.6	4.6	3.1	NA	4	4.4
	K09680	PAN-B		type II pantothenate kinase	EC:2.7.1.33	Pantothenate	NA	NA	NA	0	0	NA	NA	NA
	K13038	PAN-B		phosphopantotheNAylcysteine decarboxylase / phosphopantothenate---cysteine ligase	EC:6.3.2.5	Pantothenate	0.5	9.1	21.1	13.6	5.9	NA	2.5	7
	K01598	PAN-B		phosphopantotheNAylcysteine decarboxylase	EC:4.1.1.36	Pantothenate	0.9	21.9	44.4	16.2	9.6	13.7	10.2	11.5
	K00954	PAN-B		pantetheine-phosphate adenylyltransferase	EC:2.7.7.3	Pantothenate	0.3	14.8	39.7	11	5.3	NA	6.2	6.3
	K02201	PAN-B		pantetheine-phosphate adenylyltransferase	EC:2.7.7.3	Pantothenate	NA	NA	NA	1.8	1.6	NA	0.6	2.8
	K00859	PAN-B		dephospho-CoA kinase	EC:2.7.1.24	Pantothenate	0.4	17.4	19.1	18.2	10.1	18.7	11.1	19.6
	K01579	PAN-B		aspartate 1-decarboxylase	EC:4.1.1.11	Pantothenate	0.1	0.3	0.3	2.3	0.2	NA	0.4	0.1
	K18966	PAN-B		sulfiNAalanine decarboxylase / aspartate 1-decarboxylase	EC:4.1.1.11	Pantothenate	0.9	0.1	NA	0.7	0	NA	NA	0
	K03453	PAN-T	panS	Pantothenate precursors transporter PanS	NA	Pantothenate	0.2	NA	0.5	3.6	2.4	17.1	6.8	0.7
	K14392	PAN-T	panF	Sodium/pantothenate symporter	NA	Pantothenate	1.2	NA	NA	0	0.9	NA	2.1	0.7
Pyridoxine (B6)	K03473	PYR-B	pdxB	erythronate-4-phosphate dehydrogenase	EC:1.1.1.290	Pyridoxine	0.1	0.2	NA	NA	0.7	NA	1.9	0.2
	K00831	PYR-B	serC, PSAT1	phosphoserine amiNAtransferase	EC:2.6.1.52	Pyridoxine	0.2	0.8	22.2	9.3	4.4	NA	4.7	6.1
	K00097	PYR-B	pdxA	4-hydroxythreonine-4-phosphate dehydrogenase	EC:1.1.1.262	Pyridoxine	0.1	7.9	21.4	14.1	4.5	13	6.6	7.1
	K03474	PYR-B	pdxJ	pyridoxine 5-phosphate synthase	EC:2.6.99.2	Pyridoxine	0.2	19.4	62.8	24.6	13	10.7	14	16.1
	K00275	PYR-B	pdxH, PNPO	pyridoxamine 5'-phosphate oxidase	EC:1.4.3.5	Pyridoxine	0.2	6.8	17.6	9.4	5.6	NA	4.8	9.6
	K00868	PYR-B	pdxK, pdxY	pyridoxine kinase	EC:2.7.1.35	Pyridoxine	NA	0	NA	1.1	NA	2.7	0.2	NA
	K05275	PYR-B	E1.1.1.65	pyridoxine 4-dehydrogenase	EC:1.1.1.65	Pyridoxine	0.4	0	NA	2.9	0.9	NA	0.4	0.3
	K18607	PYR-B	pNA	pyridoxine 4-oxidase	EC:1.1.3.12	Pyridoxine	NA	NA	NA	0.3	NA	NA	0	NA
	K06215	PYR-B	pdxS, pdx1	pyridoxal 5'-phosphate synthase pdxS subunit	EC:4.3.3.6	Pyridoxine	0.7	0.1	2.4	1.5	1.8	NA	3	1.7
	K08681	PYR-B	pdxT, pdx2	5'-phosphate synthase pdxT subunit	EC:4.3.3.6	Pyridoxine	0.7	0	NA	1.4	1.5	NA	0.5	1.6
	K18608	PYR-B	ppaT	pyridoxamine---pyruvate transaminase	EC:2.6.1.30	Pyridoxine	NA	NA	0.9	0.3	NA	NA	0.3	NA
Cobalamin (B12)	K05895	COB-B	cobK-cbiJ	precorrin-6A/cobalt-precorrin-6A reductase	1.3.1.106	Cobalamin	NA	NA	NA	NA	NA	NA	NA	NA	ninguna
	K00589	COB-B	MET1	uroporphyrin-III C-methyltransferase	2.1.1.107	Cobalamin	NA	NA	NA	NA	NA	NA	NA	NA
	K13540	COB-B	cobIJ	precorrin-2 C20-methyltransferase / precorrin-3B C17-methyltransferase	2.1.1.131	Cobalamin	NA	NA	NA	NA	NA	NA	NA	NA
	K13541	COB-B	cbiGH-cobJ	cobalt-precorrin 5A hydrolase / precorrin-3B C17-methyltransferase	2.1.1.131	Cobalamin	NA	NA	NA	NA	NA	NA	NA	NA
	K02191	COB-B	cbiT	cobalt-precorrin-6B (C15)-methyltransferase	2.1.1.196	Cobalamin	NA	NA	NA	NA	NA	NA	NA	NA
	K03399	COB-B	cbiE	cobalt-precorrin-7 (C5)-methyltransferase	2.1.1.289	Cobalamin	NA	NA	NA	NA	NA	NA	NA	NA
	K04032	COB-B	eutT	ethaNAlamine utilization cobalamin adeNAsyltransferase	2.5.1.17	Cobalamin	NA	NA	NA	NA	NA	NA	NA	NA
	K16651	COB-B	pduX	L-threonine kinase	2.7.1.177	Cobalamin	NA	NA	NA	NA	NA	NA	NA	NA
	K13542	COB-B	cobA-hemD	uroporphyriNAgen III methyltransferase / synthase	4.2.1.75	Cobalamin	NA	NA	NA	NA	NA	NA	NA	NA
	K13543	COB-B	hemDX	uroporphyriNAgen III methyltransferase / synthase	4.2.1.75	Cobalamin	NA	NA	NA	NA	NA	NA	NA	NA
	K22011	COB-B	cfbA	sirohydrochlorin cobalto/nickelchelatase	4.99.1.3	Cobalamin	NA	NA	NA	NA	NA	NA	NA	NA
	K14163	COB-B	EPRS	bifunctional glutamyl/prolyl-tRNA synthetase	6.1.1.17	Cobalamin	NA	NA	NA	NA	NA	NA	NA	NA
	K02229	COB-B	cobG	precorrin-3B synthase	EC:1.14.13.83	Cobalamin	NA	0.1	NA	0.7	0	NA	2	NA
	K13786	COB-B	cobR	cob(II)yrinic acid a,c-diamide reductase	EC:1.16.8.1	Cobalamin	NA	0	NA	NA	NA	NA	0.4	NA
	K02492	COB-B	hemA	glutamyl-tRNA reductase	EC:1.2.1.70	Cobalamin	2.4	6.9	19.6	17.6	10.5	5.9	4.9	7.4
	K02304	COB-B	MET8	precorrin-2 dehydrogenase / sirohydrochlorin ferrochelatase	EC:1.3.1.76	Cobalamin	1.1	0.2	62.8	15.3	8.1	NA	4.3	12.7
	K02302	COB-B	cysG	uroporphyrin-III C-methyltransferase / precorrin-2 dehydrogenase / sirohydrochlorin ferrochelatase	EC:2.1.1.107	Cobalamin	0.8	2.5	111.6	36.6	25.8	NA	29.5	32
	K02303	COB-B	cobA	uroporphyrin-III C-methyltransferase	EC:2.1.1.107	Cobalamin	NA	0.1	NA	2.9	5.5	3.3	1.5	8.7
	K02496	COB-B	hemX	uroporphyrin-III C-methyltransferase	EC:2.1.1.107	Cobalamin	0.2	0.3	41.1	5.6	3.5	NA	4.5	2.2
	K05934	COB-B	E2.1.1.131, cobJ, cbiH	precorrin-3B C17-methyltransferase	EC:2.1.1.131	Cobalamin	0.4	0.1	NA	5.9	5.5	NA	4.7	7
	K00595	COB-B	cobL	precorrin-6Y C5,15-methyltransferase (decarboxylating)	EC:2.1.1.132	Cobalamin	1.1	0.4	80.4	37.1	21	NA	18.3	32
	K03394	COB-B	cobI-cbiL	precorrin-2/cobalt-factor-2 C20-methyltransferase	EC:2.1.1.151	Cobalamin	0.5	0.2	52.6	11.5	6.4	11.9	5.7	11.6
	K02228	COB-B	cobF	precorrin-6A synthase	EC:2.1.1.152	Cobalamin	NA	0.1	NA	1.5	0	NA	1.9	0
	K02188	COB-B	cbiD	cobalt-precorrin-5B (C1)-methyltransferase	EC:2.1.1.195	Cobalamin	NA	NA	13	8.9	4.1	NA	1.3	6.2
	K05936	COB-B	cobM, cbiF	precorrin-4/cobalt-precorrin-4 C11-methyltransferase	EC:2.1.1.271	Cobalamin	0.7	NA	0	1.9	1.9	NA	0.6	2.7
	K00643	COB-B	E2.3.1.37, ALAS	5-amiNAlevulinate synthase	EC:2.3.1.37	Cobalamin	NA	0.3	NA	5.1	5.3	11.6	5.1	14.6
	K00768	COB-B	E2.4.2.21, cobU, cobT	nicotinate-nucleotide--dimethylbenzimidazole phosphoribosyltransferase	EC:2.4.2.21	Cobalamin	0.3	0.1	12.9	10.1	8.7	3.2	6.5	13
	K00798	COB-B	MMAB, pduO	cob(I)alamin adeNAsyltransferase	EC:2.5.1.17	Cobalamin	0.4	18.3	41.7	9.8	5.2	NA	3.2	6.7
	K19221	COB-B	cobA, btuR	cob(I)alamin adeNAsyltransferase	EC:2.5.1.17	Cobalamin	NA	NA	NA	2.7	NA	NA	NA	NA
	K01749	COB-B	hemC, HMBS	hydroxymethylbilane synthase	EC:2.5.1.61	Cobalamin	2	32.2	40.5	17.7	9.9	10.3	8.8	10.3
	K02231	COB-B	cobP, cobU	adeNAsylcobinamide kinase / adeNAsylcobinamide-phosphate guanylyltransferase	EC:2.7.1.156	Cobalamin	3.1	NA	15.9	4.6	0.1	NA	0.3	0
	K19712	COB-B	cobY	adeNAsylcobinamide-phosphate guanylyltransferase	EC:2.7.7.62	Cobalamin	0.3	NA	NA	1.9	1.7	NA	0.6	2.3
	K02233	COB-B	E2.7.8.26, cobS, cobV	adeNAsylcobinamide-GDP ribazoletransferase	EC:2.7.8.26	Cobalamin	0.4	0	14.8	6.7	3.9	4.3	2.5	5.8
	K02226	COB-B	cobC, phpB	alpha-ribazole phosphatase	EC:3.1.3.73	Cobalamin	0.2	0.1	32.2	8.5	5	8.9	6.8	11.5
	K22316	COB-B	rhnA-cobC	ribonuclease H / adeNAsylcobalamin/alpha-ribazole phosphatase	EC:3.1.3.73	Cobalamin	NA	0.1	NA	1.5	0.2	NA	1.4	0
	K02189	COB-B	cbiG	cobalt-precorrin 5A hydrolase	EC:3.7.1.12	Cobalamin	0.5	0.1	101	18.4	11.4	NA	4.1	18.6
	K04720	COB-B	cobD	threonine-phosphate decarboxylase	EC:4.1.1.81	Cobalamin	1	0.1	0.2	14	5.5	12.9	3.1	10.2
	K01698	COB-B	hemB, ALAD	porphobiliNAgen synthase	EC:4.2.1.24	Cobalamin	1.2	7.2	84.2	10.3	6.1	NA	5.8	7
	K01719	COB-B	hemD, UROS	uroporphyriNAgen-III synthase	EC:4.2.1.75	Cobalamin	1.6	50.4	95.8	53.8	24.4	27.6	28.3	43.6
	K02190	COB-B	cbiK	sirohydrochlorin cobaltochelatase	EC:4.99.1.3	Cobalamin	1.5	NA	NA	5.8	6	NA	2.2	7.2
	K03795	COB-B	cbiX	sirohydrochlorin cobaltochelatase	EC:4.99.1.3	Cobalamin	2.6	0	26.9	11.5	6.2	NA	2.1	9.1
	K01845	COB-B	hemL	glutamate-1-semialdehyde 2,1-amiNAmutase	EC:5.4.3.8	Cobalamin	0.3	13.7	16.4	25.6	6.8	NA	5.4	6.1
	K06042	COB-B	cobH-cbiC	precorrin-8X/cobalt-precorrin-8 methylmutase	EC:5.4.99.60	Cobalamin	NA	NA	NA	0.7	2.4	NA	0.3	4.8
	K01885	COB-B	EARS, gltX	glutamyl-tRNA synthetase	EC:6.1.1.17	Cobalamin	0.1	29.6	31.9	16.6	11.9	8	11.3	16.3
	K02227	COB-B	cbiB, cobD	adeNAsylcobinamide-phosphate synthase	EC:6.3.1.10	Cobalamin	0.4	0.1	14.9	6.8	4.9	NA	4.3	6.6
	K02232	COB-B	cobQ, cbiP	adeNAsylcobyric acid synthase	EC:6.3.5.10	Cobalamin	0.5	0.1	13.4	13.4	4	NA	3	6.4
	K02224	COB-B	cobB-cbiA	cobyrinic acid a,c-diamide synthase	EC:6.3.5.11	Cobalamin	0.4	0.1	26.7	9.4	4.8	10.1	2.3	7
	K02230	COB-B	cobN	cobaltochelatase CobN	EC:6.6.1.2	Cobalamin	2.8	0.1	40.2	5.9	2.4	3.5	1.6	4.4
	K09882	COB-B	cobS	cobaltochelatase CobS	EC:6.6.1.2	Cobalamin	NA	0.2	1.7	4.2	2.9	3.2	2.6	4.6
	K09883	COB-B	cobT	cobaltochelatase CobT	EC:6.6.1.2	Cobalamin	NA	0.3	1.6	4.1	3.1	NA	2.5	4.4
	K02471	COB-T	bacA	Vitamin B12 transport ATP-binding protein BacA	NA	Cobalamin	NA	0	NA	NA	NA	NA	NA	NA
	K06073	COB-T	btuC	Vitamin B12 import system permease protein BtuC	NA	Cobalamin	NA	NA	NA	0.1	NA	NA	NA	0
	K06074	COB-T	btuD	Vitamin B12 import ATP-binding protein BtuD	NA	Cobalamin	1.3	6.9	NA	0	0.7	NA	0.2	0.3
	K06858	COB-T	btuF	Vitamin B12-binding protein	NA	Cobalamin	0	0	NA	0.1	1.4	NA	2.5	0.6
	K16092	COB-T	btuB	Vitamin B12 transporter BtuB	NA	Cobalamin	0.6	0.2	28.7	11.8	8.1	5.2	9.9	11.6
Niacin (B3)	K06989	NIA-B	nadX, ASPDH	aspartate dehydrogenase	1.4.1.21	Niacin	NA	NA	NA	3	0.1	NA	1.4	0.3
	K00278	NIA-B	nadB	L-aspartate oxidase	1.4.3.16	Niacin	0.7	37.6	5.1	9	3.8	7.7	9.1	14.7
	K03517	NIA-B	nadA	quiNAlinate synthase	2.5.1.72	Niacin	0.8	36.5	2	7.6	5.2	NA	6.1	6.8
	K00767	NIA-B	nadC, QPRT	nicotinate-nucleotide pyrophosphorylase (carboxylating)	2.4.2.19	Niacin	0.1	5.1	0.6	7.8	6	NA	3.4	6.7
	K00763	NIA-B	pncB, NAPRT1	nicotinate phosphoribosyltransferase	6.3.4.21	Niacin	NA	0.3	15.5	4.5	2.4	4.7	1	0.7
	K01440	NIA-B	PNC1	nicotinamidase	3.5.1.19	Niacin	NA	NA	NA	NA	NA	NA	NA	NA
	K08281	NIA-B	pncA	nicotinamidase/pyrazinamidase	3.5.1.19	Niacin	NA	7.6	43	14.5	5.1	4.5	8.2	5.8
	K19970	NIA-B	NT5E, CD73	5'-nucleotidase	3.1.3.5	Niacin	NA	NA	NA	NA	NA	NA	NA	NA
	K01081	NIA-B	E3.1.3.5	5'-nucleotidase	3.1.3.5	Niacin	1.7	6.7	20.3	4.4	7.2	NA	8.1	2.8
	K03787	NIA-B	surE	5'-nucleotidase	3.1.3.5	Niacin	2	0.4	18.7	5.9	3.9	2.9	4.7	4.4
	K08693	NIA-B	yfkN	2',3'-cyclic-nucleotide 2'-phosphodiesterase / 3'-nucleotidase / 5'-nucleotidase	3.1.3.5	Niacin	NA	NA	NA	1.9	0.5	NA	NA	0.1
	K08723	NIA-B	yjjG	5'-nucleotidase	3.1.3.5	Niacin	2.9	0.3	0.3	2.4	0	NA	NA	0.1
	K11751	NIA-B	ushA	5'-nucleotidase / UDP-sugar diphosphatase	3.1.3.5	Niacin	0.1	0.3	NA	8.7	0.9	NA	0.5	0.6
	K20881	NIA-B	yrfG	5'-nucleotidase	3.1.3.5	Niacin	2.3	0	NA	1.4	1.1	NA	1.5	0.8
	K18551	NIA-B	SDT1	pyrimidine and pyridine-specific 5'-nucleotidase	3.1.3.1	Niacin	NA	NA	NA	NA	NA	NA	0.2	NA
	K03426	NIA-B	E3.6.1.22, NUDT12, nudC	NAD+ diphosphatase	3.6.1.22	Niacin	0.4	0.3	NA	5.8	4.5	9.9	5.5	5.8
	K01513	NIA-B	ENPP1_3, CD203	ectonucleotide pyrophosphatase/phosphodiesterase family member 1/3	3.6.1.9	Niacin	NA	NA	NA	NA	NA	NA	0.1	NA
	K04765	NIA-B	mazG	nucleoside triphosphate diphosphatase	3.6.1.9	Niacin	NA	0.4	0.5	4.7	3.8	4.4	4.4	4.7
	K00952	NIA-B	nadM	nicotinamide-nucleotide adenylyltransferase	2.7.7.1	Niacin	0.4	0.1	NA	1.8	1.6	NA	0.5	2.3
	K06210	NIA-B	NMNAT	nicotinamide moNAnucleotide adenylyltransferase	2.7.7.1	Niacin	0.2	NA	NA	NA	NA	NA	NA	NA
	K00969	NIA-B	nadD	nicotinate-nucleotide adenylyltransferase	2.7.7.18	Niacin	0.5	22.1	45.8	19.1	9.5	NA	9.6	11.3
	K01916	NIA-B	nadE	NAD+ synthase	6.3.1.5	Niacin	0.7	45.2	17.5	20.6	11	28.4	10.5	14.1
	K01950	NIA-B	E6.3.5.1, NADSYN1, QNS1, nadE	NAD+ synthase (glutamine-hydrolysing)	6.3.5.1	Niacin	0.3	0.2	19.4	4.3	1.2	NA	0.4	0.9
	K03742	NIA-B	pncC	nicotinamide-nucleotide amidase	3.5.1.42	Niacin	0.3	14.9	44.1	23.9	12.4	NA	15	15.2
	K03743	NIA-B	pncC	nicotinamide-nucleotide amidase	3.5.1.42	Niacin	NA	NA	NA	1.2	0.1	NA	NA	0.2
	K03462	NIA-B	NAMPT	nicotinamide phosphoribosyltransferase	2.4.2.12	Niacin	NA	0.1	NA	0.2	NA	NA	NA	NA
	K00322	NIA-B	sthA, udhA	NAD(P) transhydrogenase	1.6.1.1	Niacin	1.1	26.4	18.6	13	1.6	13.1	6.8	4.6
	K00323	NIA-B	NNT	NAD(P) transhydrogenase	1.6.1.2	Niacin	NA	NA	NA	NA	0	NA	NA	NA
	K00324	NIA-B	pntA	NAD(P) transhydrogenase subunit alpha	1.6.1.2	Niacin	1.4	16.2	20.1	7.1	4.9	13.6	6.9	5.5
	K00325	NIA-B	pntB	NAD(P) transhydrogenase subunit beta	1.6.1.2	Niacin	0.1	20.4	20	5.9	4.2	7.1	4.9	4.9
Thiamine (B1)	K00941	THI-B	thiD	hydroxymethylpyrimidine/phosphomethylpyrimidine kinase	2.7.1.49	Thiamine	0.9	0.4	NA	16	6.9	3.4	3.9	9.2
	K03147	THI-B	thiC	phosphomethylpyrimidine synthase	4.1.99.17	Thiamine	0.5	0.4	1	6.9	3	NA	2.6	2.2
	K03153	THI-B	thiO	glycine oxidase	1.4.3.19	Thiamine	1.2	0.2	NA	4.3	0.5	NA	0.3	0.4
	K00788	THI-B	thiE	thiamine-phosphate pyrophosphorylase	2.5.1.3	Thiamine	0.5	9.5	19.6	18.3	11.9	28.4	11	22.5
	K21220	THI-B	thiN	thiamine-phosphate diphosphorylase	2.5.1.3	Thiamine	0.6	NA	NA	2.2	2.8	NA	1	3.5
	K04487	THI-B	iscS, NFS1	cysteine desulfurase	2.8.1.7	Thiamine	0.4	22.7	41.9	31.5	15.3	173.8	16.1	17.3
	K03148	THI-B	thiF	sulfur carrier protein ThiS adenylyltransferase	2.7.7.73	Thiamine	0.3	98	23.1	12.8	2.3	NA	2.3	1.9
	K03151	THI-B	thiI	tRNA uracil 4-sulfurtransferase	2.8.1.4	Thiamine	2.1	0.1	0	7.6	2.7	1.5	2.8	3.1
	K03150	THI-B	thiH	2-imiNAacetate synthase	4.1.99.19	Thiamine	NA	NA	NA	NA	0	NA	NA	NA
	K03149	THI-B	thiG	thiazole synthase	2.8.1.10	Thiamine	1.3	0.8	NA	12.8	7.1	9.8	7.6	8.9
	K03146	THI-B	THI4, THI1	cysteine-dependent adeNAsine diphosphate thiazole synthase	2.4.2.60	Thiamine	NA	NA	NA	1.1	1.5	NA	0.5	1.5
	K00878	THI-B	thiM	hydroxyethylthiazole kinase	2.7.1.50	Thiamine	NA	NA	NA	1.1	0.2	NA	0.2	NA
	K01077	THI-B	E3.1.3.1, phoA, phoB	alkaline phosphatase	3.1.3.1	Thiamine	0.8	1.2	0.5	2.4	2.6	NA	8.6	0.5
	K06949	THI-B	rsgA, engC	ribosome biogenesis GTPase / thiamine phosphate phosphatase	3.1.3.100	Thiamine	0.2	0.5	1.3	6.8	1.9	5	4.2	1.2
	K00939	THI-B	adk, AK	adenylate kinase	2.7.4.3	Thiamine	0.5	10.7	26.7	9.5	6.5	NA	10.5	8.8
	K00946	THI-B	thiL	thiamine-moNAphosphate kinase	2.7.4.16	Thiamine	0.6	0.6	18.9	8.2	3.1	NA	4.2	4.4
	K00949	THI-B	thiN, TPK1, THI80	thiamine pyrophosphokinase	2.7.6.2	Thiamine	0.4	0.2	15.9	5.5	3.5	NA	1.1	4.4
	K07251	THI-B	thiK	thiamine kinase	2.7.1.89	Thiamine	NA	0.4	16.8	3.2	2.3	10	1.1	15.5
	K10811	THI-B	E2.5.1.2	thiamine pyridinylase	2.5.1.2	Thiamine	NA	NA	NA	NA	0.4	NA	0.5	NA
	K03707	THI-B	tenA	thiaminase (transcriptional activator TenA)	3.5.99.2	Thiamine	NA	0.1	3.2	7.9	5.6	3	2.4	8.7
	K02062	THI-T	thiQ	Thiamine import ATP-binding protein ThiQ	NA	Thiamine	1.6	11.3	NA	0.2	1.6	3.4	0.8	0.4
	K02064	THI-T	thiB	Thiamine-binding periplasmic protein	NA	Thiamine	0.4	7.5	NA	2	1.8	NA	1.1	0.5
	K16785	THI-T	ykoC	thiamine permease protein YkoC	NA	Thiamine	NA	4.4	0.9	12.6	0.3	9.8	0.9	0.1
	K16786	THI-T	ykoD	thiamine permease protein YkoD	NA	Thiamine	0.7	0.7	12.3	0.1	0.8	NA	2	3.1
	K16787	THI-T	ykoD	thiamine permease protein YkoD	NA	Thiamine	NA	NA	NA	1.6	0	NA	NA	NA
	K16925	THI-T	ykoE	thiamine permease protein YkoE	NA	Thiamine	NA	NA	NA	0	NA	NA	NA	NA
	K16787	THI-T	ykoD	thiamine permease protein YkoD	NA	Thiamine	no	no	no	1.5845	0.0138716	no	no	no
	K16925	THI-T	ykoE	thiamine permease protein YkoE	NA	Thiamine	no	no	no	0.0056	no	no	no	no
Symbiotic-lifestyle and cold adaptation genes a	Na+/H+ antiporter NhaA-COG3004						1.49036	0.12965	NA	3.24127	0.738035	5.8452	0.956011	0.395569
	Multisubunit Na+/H+ antiporter, MnhG subunit -COG1320						NA	0.163596	14.0527	3.14798	2.96035	0	1.80927	4.18109
	ABC-type proline/glycine betaine transport system, permease component-COG1174						1.5497	NA	NA	0.178593	0.859905	NA	1.88295	0.168699
	Formate hydrogenlyase subunit 3/Multisubunit Na+/H+ antiporter, MnhD subunit-COG0651						0.175421	0.302991	44.203	NA	8.7972	12.0663	5.05108	13.4593
	Co-chaperonin GroES (HSP10)-COG0234						6.20708	51.8085	26.808	33.5422	5.12722	3.95804	5.28624	6.57475
	ABC-type proline/glycine betaine transport system, ATPase component-COG4175						9.17006	41.7923	76.8823	7.70747	5.69674	8.21138	5.72597	12.6026
	Membrane H+-translocase/NADH:ubiquinone oxidoreductase subunit 5 (chain L)/Multisubunit Na+/H+ antiporter, MnhA subunit-COG1009						NA	10.7509	25.6403	12.3693	8.29916	9.5176	5.83937	8.44218
	ABC-type proline/glycine betaine transport system, permease component-COG4176						10.1797	0.071876	72.0256	7.82462	7.58438	30.2603	6.05753	37.5695
	Chaperonin GroEL (HSP60 family)-COG0459						17.2092	42.2779	32.6915	28.1161	11.6002	5.04019	7.42065	10.4195
	Choline-glycine betaine transporter-COG1292						4.36801	9.35492	27.5448	6.49215	5.17125	6.77763	11.7746	9.04334
	Molecular chaperone DnaK (HSP70)-COG0443						18.2671	48.2374	60.2922	46.829	19.3493	19.2865	11.9874	21.2452
	Nucleotide-binding universal stress protein, UspA family-COG0589						2.41275	0.57318	41.5497	24.6195	6.4333	21.531	12.9185	13.1668
	NhaP-type Na+/H+ or K+/H+ antiporter-COG0025						NA	6.55319	44.5015	13.9727	12.0461	40.484	12.9189	15.3673
	Na+/proline symporter-COG0591						15.5666	0.350191	5.89991	8.59254	9.46462	9.04349	19.0012	6.81739
	Cold shock protein, CspA family-COG1278						17.5874	11.0227	59.5053	36.1107	14.2239	8.40243	22.689	22.0079
	CRISPR						35.1336	15.2879	176.768	103.631	29.3517	29.1548	22.8305	43.6864
	Choline dehydrogenase or related flavoprotein-COG2303						12.5532	47.572	87.7196	21.4849	19.0587	19.7734	29.4864	27.7964
	ELP (ELPs, ANK)						282.693	4.01633	1196.54	259.451	93.5592	435.856	57.168	22.5965
	ABC-type branched-chain amino acid transport system-COG0410,COG0411,COG0683,COG4177						78.1767	131.266	364.175	127.846	121.603	162.786	77.3054	163.301
	TRAP-type C4-dicarboxylate transport system-COG1593,COG1638,COG3090,COG3181						67.9341	89.9964	174.96	102.409	76.4659	171.496	84.0589	84.056
	Restriction-Modification						217.727	285.016	596.024	327.023	121.22	299.643	150.302	114.558
	Toxin-antitoxin						94.5075	29.3549	284.528	144.249	156.729	6303.94	455.655	274.431
	Transposase						222.454	13.7113	233.207	1226.65	335.004	32864.6	4374.98	488.553
	Periplasmic glycine betaine/choline-binding (lipo)protein of an ABC-type transport system (osmoprotectant binding protein)-COG1732						NA	0.0151085	NA	NA	NA	NA	NA	NA
	Trehalose-6-phosphate synthase-COG0380						NA	0.00710376	NA	NA	0.0231513	NA	NA	NA

## Sheet: Table S9
Supplementary Table S9. Taxonomic assignments of MAGs based on the GTDB database and their relative abundance computed in RPKM (reads per Kilobase per million mapped reads) based on recruitment analysis of the antarctic sponge metagenomes.																										Relative abundance (%)
Bin ID		RS214		GC std	Genome size	'# contigs'	'Longest contig'	'N50 (contigs)'	'# predicted genes'	'Coding density'	Completeness	Contamination	closest_placement_reference	closest_placement_radius	closest_placement_taxonomy	closest_placement_ani	closest_placement_af	pplacer_taxonomy	classification_method	note	other_related_references(genome_id.species_name.radius.ANI.AF)	msa_percent	translation_table	red_value	Notes	Myxilla (Burtonanchora)	Kirkpatrickia	Hymeniacidon	Leucetta	Megaciella aff.	Iophon	Mycale	Neofibularia	aver	desv
Bin03	Bin03_r	d__Bacteria;p__Nitrospinota;c__Nitrospinia;o__Nitrospinales;f__Nitrospinaceae;g__LS-NOB;s__	d__Bacteria;p__Nitrospinota;c__Nitrospinia;o__Nitrospinales;f__Nitrospinaceae;g__LS-NOB;s__	0.0135545	2050229	96	125612	33696	2030	0.855948	94	2.6	GCA_001542995,1	95	d__Bacteria;p__Nitrospinota;c__Nitrospinia;o__Nitrospinales;f__Nitrospinaceae;g__LS-NOB;s__LS-NOB sp001542995	92.33	0.934	d__Bacteria;p__Nitrospinota;c__Nitrospinia;o__Nitrospinales;f__Nitrospinaceae;g__LS-NOB;s__	taxonomic classification defined by topology and ANI	classification based on placement in class-level tree	GCA_014382285,1, s__LS-NOB sp014382285, 95,0, 82,2, 0,766; GCA_002786505,1, s__LS-NOB sp002786505, 95,0, 81,29, 0,606; GCA_003545625,1, s__LS-NOB sp003545625, 95,0, 81,14, 0,648; GCA_018653085,1, s__LS-NOB sp018653085, 95,0, 80,75, 0,745; GCA_905612265,1, s__LS-NOB sp905612265, 95,0, 80,32, 0,617; GCA_018673915,1, s__LS-NOB sp018673915, 95,0, 79,05, 0,606; GCA_018664975,1, s__LS-NOB sp018664975, …	89.45	11	0.97337	Genome not assigned to closest species as it falls outside its pre-defined ANI radius	64.5583	1.36167	0.159994	0.00198829	0.0192765	0.00260618	0.00770127	0.0044347	8.2645	22.751
Bin07	Bin07_r	d__Bacteria;p__Pseudomonadota;c__Gammaproteobacteria;o__Arenicellales;f__LS-SOB;g__JAIBDK01;s__	d__Bacteria;p__Proteobacteria;c__Gammaproteobacteria;o__Arenicellales;f__LS-SOB;g__;s__	0.0116364	2968170	92	184432	56785	2951	0.886356	97	1.2	GCA_024679435,1	95	d__Bacteria;p__Pseudomonadota;c__Gammaproteobacteria;o__Arenicellales;f__LS-SOB;g__JAIBDK01;s__JAIBDK01 sp024679435	76.85	0.064	d__Bacteria;p__Pseudomonadota;c__Gammaproteobacteria;o__Arenicellales;f__LS-SOB;g__JAIBDK01;s__	taxonomic classification defined by topology and ANI	classification based on placement in class-level tree	N/A	93.78	11	0.92161	N/A	0.0021158	0.0331191	0.0572229	0.00698824	0.0107257	28.553	62.1938	0.00198573	11.3574	22.8393
Bin08	Bin08_r	d__Bacteria;p__Pseudomonadota;c__Alphaproteobacteria;o__Rhodobacterales;f__Rhodobacteraceae;g__Ascidiaceihabitans;s__	d__Bacteria;p__Proteobacteria;c__Alphaproteobacteria;o__Rhodobacterales;f__Rhodobacteraceae;g__Ascidiaceihabitans;s__	0.0175812	2833448	256	70652	16152	3005	0.904935	90.5	1.4	GCA_905182105,1	95	d__Bacteria;p__Pseudomonadota;c__Alphaproteobacteria;o__Rhodobacterales;f__Rhodobacteraceae;g__Ascidiaceihabitans;s__Ascidiaceihabitans sp905182105	93.21	0.78	d__Bacteria;p__Pseudomonadota;c__Alphaproteobacteria;o__Rhodobacterales;f__Rhodobacteraceae;g__Ascidiaceihabitans;s__	taxonomic classification defined by topology and ANI	classification based on placement in class-level tree	GCA_023955215,1, s__Ascidiaceihabitans sp023955215, 95,0, 93,1, 0,616; GCA_002478745,1, s__Ascidiaceihabitans sp002478745, 95,0, 91,71, 0,745; GCA_018647275,1, s__Ascidiaceihabitans sp018647275, 95,0, 90,93, 0,783; GCA_905182355,1, s__Ascidiaceihabitans sp905182355, 95,0, 79,4, 0,438; GCA_023301665,1, s__Ascidiaceihabitans sp023301665, 95,0, 78,64, 0,324; GCF_900302465,1, s__Ascidiaceihabitans do…	89.14	11	0.99712	Genome not assigned to closest species as it falls outside its pre-defined ANI radius	0.000660959	0.317612	0.278865	0.061677	20.5813	0.260625	0.417483	48.9331	8.85641	17.6917
Bin09	Bin09_r	d__Bacteria;p__Pseudomonadota;c__Gammaproteobacteria;o__Pseudomonadales;f__Pseudohongiellaceae;g__UBA9145;s__	d__Bacteria;p__Proteobacteria;c__Gammaproteobacteria;o__Pseudomonadales;f__Pseudohongiellaceae;g__UBA9145;s__	0.0172554	2958257	266	43410	15133	2824	0.852231	91.7	1.8	GCA_021773355,1	95	d__Bacteria;p__Pseudomonadota;c__Gammaproteobacteria;o__Pseudomonadales;f__Pseudohongiellaceae;g__UBA9145;s__UBA9145 sp021773355	78.06	0.306	d__Bacteria;p__Pseudomonadota;c__Gammaproteobacteria;o__Pseudomonadales;f__Pseudohongiellaceae;g__UBA9145;s__	taxonomic classification defined by topology and ANI	classification based on placement in class-level tree	GCA_002401885,1, s__UBA9145 sp002401885, 95,0, 78,01, 0,159; GCA_905478195,1, s__UBA9145 sp003483155, 95,0, 77,68, 0,156; GCA_913058275,1, s__UBA9145 sp913058275, 95,0, 77,66, 0,135; GCA_913060495,1, s__UBA9145 sp913060495, 95,0, 77,59, 0,173; GCA_016762975,1, s__UBA9145 sp016762975, 95,0, 77,53, 0,116; GCA_016762995,1, s__UBA9145 sp016762995, 95,0, 77,41, 0,136; GCA_002402175,1, s__UBA9145 sp002…	90.74	11	0.96148	N/A	3.04938	0.471052	0.56623	3.71147	29.7124	0.501259	4.29575	26.8143	8.64023	12.2295
Bin10	Bin10_r	d__Bacteria;p__Pseudomonadota;c__Gammaproteobacteria;o__Pseudomonadales;f__HTCC2089;g__UBA4421;s__	d__Bacteria;p__Proteobacteria;c__Gammaproteobacteria;o__Pseudomonadales;f__HTCC2089;g__UBA4421;s__	0.00804036	2902007	57	153916	67769	2768	0.92316	90.9	1.5	GCA_012103505,1	95	d__Bacteria;p__Pseudomonadota;c__Gammaproteobacteria;o__Pseudomonadales;f__HTCC2089;g__UBA4421;s__UBA4421 sp012103505	77.31	0.068	d__Bacteria;p__Pseudomonadota;c__Gammaproteobacteria;o__Pseudomonadales;f__HTCC2089;g__UBA4421;s__	taxonomic classification defined by topology and ANI	classification based on placement in class-level tree	GCA_902631405,1, s__UBA4421 sp902631405, 95,0, 79,95, 0,018; GCA_902613475,1, s__UBA4421 sp902613475, 95,0, 78,49, 0,033; GCA_902528515,1, s__UBA4421 sp902528515, 95,0, 78,09, 0,024; GCA_902565895,1, s__UBA4421 sp902565895, 95,0, 77,42, 0,043; GCA_016779425,1, s__UBA4421 sp016779425, 95,0, 77,37, 0,031; GCA_003230835,1, s__UBA4421 sp003230835, 95,0, 77,29, 0,043; GCA_002704225,1, s__UBA4421 sp002…	98.15	11	0.93606	N/A	0.00436772	0.0170988	0.143328	0.00600372	0.0187134	64.6953	11.8459	0.00507214	9.59198	22.6457
Bin14	Bin14_r	d__Bacteria;p__Pseudomonadota;c__Alphaproteobacteria;o__Rhodospirillales_A;f__JAJFIE01;g__JABJGO01;s__	d__Bacteria;p__Proteobacteria;c__Alphaproteobacteria;o__Rhodospirillales;f__;g__;s__	0.0149671	4340970	420	52052	13064	4441	0.894826	91.7	0.7	GCA_021775325,1	95	d__Bacteria;p__Pseudomonadota;c__Alphaproteobacteria;o__Rhodospirillales_A;f__JAJFIE01;g__JABJGO01;s__JABJGO01 sp021775325	77.33	0.175	d__Bacteria;p__Pseudomonadota;c__Alphaproteobacteria;o__Rhodospirillales_A;f__JAJFIE01;g__JABJGO01;s__	taxonomic classification defined by topology and ANI	classification based on placement in class-level tree	GCA_018662225,1, s__JABJGO01 sp018662225, 95,0, 77,27, 0,184	85.98	11	0.94881	N/A	0.00222716	42.677	0.104407	0.00210403	0.00202165	0.00255105	0.00316426	0.000533518	5.34925	15.0827
Bin18	Bin18_r	d__Bacteria;p__Pseudomonadota;c__Gammaproteobacteria;o__UBA4575;f__UBA4575;g__UBA1858;s__	d__Bacteria;p__Proteobacteria;c__Gammaproteobacteria;o__UBA4575;f__UBA4575;g__UBA1858;s__	0.0136023	1896917	67	172665	44890	2070	0.873236	93.1	0.4	GCA_002338385,1	95	d__Bacteria;p__Pseudomonadota;c__Gammaproteobacteria;o__UBA4575;f__UBA4575;g__UBA1858;s__UBA1858 sp002338385	75.41	0.055	d__Bacteria;p__Pseudomonadota;c__Gammaproteobacteria;o__UBA4575;f__UBA4575;g__UBA1858;s__	taxonomic classification defined by topology and ANI	classification based on placement in class-level tree	N/A	94.68	11	0.90812	N/A	0.0329785	0.054138	0.265643	40.5816	0.00900846	0.00210508	0.0228086	0.00215622	5.1213	14.3284
Bin19	Bin19_r	d__Bacteria;p__Pseudomonadota;c__Alphaproteobacteria;o__Caulobacterales;f__Maricaulaceae;g__Robiginitomaculum_A;s__	d__Bacteria;p__Proteobacteria;c__Alphaproteobacteria;o__Caulobacterales;f__Maricaulaceae;g__Robiginitomaculum_A;s__	0.0211677	2662558	290	65847	12328	2792	0.895746	94.5	0	GCA_013001295,1	95	d__Bacteria;p__Pseudomonadota;c__Alphaproteobacteria;o__Caulobacterales;f__Maricaulaceae;g__Robiginitomaculum_A;s__Robiginitomaculum_A sp004283035	78.09	0.352	d__Bacteria;p__Pseudomonadota;c__Alphaproteobacteria;o__Caulobacterales;f__Maricaulaceae;g__Robiginitomaculum_A;s__	taxonomic classification defined by topology and ANI	classification based on placement in class-level tree	GCA_024278915,1, s__Robiginitomaculum_A sp024278915, 95,0, 76,62, 0,051; GCA_002733905,1, s__Robiginitomaculum_A sp002733905, 95,0, 76,57, 0,063; GCA_002733605,1, s__Robiginitomaculum_A sp002733605, 95,0, 76,35, 0,09; GCA_016765135,1, s__Robiginitomaculum_A sp016765135, 95,0, 76,35, 0,059; GCA_003233025,1, s__Robiginitomaculum_A balneolensis_A, 95,0, 76,35, 0,091; GCA_002732905,1, s__Robiginitoma…	93.88	11	0.96208	N/A	0.0242652	0.0510057	0.0492199	37.2911	0.00927645	0	0.019831	0.00204641	4.68085	13.1766
Bin20	Bin20_r	d__Archaea;p__Thermoproteota;c__Nitrososphaeria;o__Nitrososphaerales;f__Nitrosopumilaceae;g__Nitrosopumilus;s__	d__Archaea;p__Thermoproteota;c__Nitrososphaeria;o__Nitrososphaerales;f__Nitrosopumilaceae;g__Nitrosopumilus;s__	0.0274656	1399199	239	27013	7731	1767	0.865561	98.5	0	GCF_013407145,1	95	d__Archaea;p__Thermoproteota;c__Nitrososphaeria;o__Nitrososphaerales;f__Nitrosopumilaceae;g__Nitrosopumilus;s__Nitrosopumilus cobalaminigenes	85.23	0.843	d__Archaea;p__Thermoproteota;c__Nitrososphaeria;o__Nitrososphaerales;f__Nitrosopumilaceae;g__Nitrosopumilus;s__	taxonomic classification defined by topology and ANI	N/A	GCA_024276695,1, s__Nitrosopumilus sp024276695, 95,0, 84,99, 0,794; GCA_014384555,1, s__Nitrosopumilus sp014384555, 95,0, 84,96, 0,788; GCF_013407165,1, s__Nitrosopumilus oxyclinae, 95,0, 84,68, 0,849; GCA_024644105,1, s__Nitrosopumilus sp024644105, 95,0, 84,51, 0,713; GCA_013203245,1, s__Nitrosopumilus sp013203245, 95,0, 84,47, 0,696; GCF_000299395,1, s__Nitrosopumilus sediminis, 95,0, 84,09, 0,…	83.8	11	0.98605	Genome not assigned to closest species as it falls outside its pre-defined ANI radius	0.138258	2.33955	4.05515	0.0185889	13.0722	0.0692327	0.0553461	4.94402	3.08654	4.48898
Bin21	Bin21_r	d__Bacteria;p__Pseudomonadota;c__Alphaproteobacteria;o__Rhizobiales;f__Rhizobiaceae;g__JAALLB01;s__	d__Bacteria;p__Proteobacteria;c__Alphaproteobacteria;o__Rhizobiales;f__Rhizobiaceae;g__JAALLB01;s__	0.0134608	2976438	265	76880	14915	3210	0.895562	97.1	0	GCA_011087745,1	95	d__Bacteria;p__Pseudomonadota;c__Alphaproteobacteria;o__Rhizobiales;f__Rhizobiaceae;g__JAALLB01;s__JAALLB01 sp011087745	84.64	0.867	d__Bacteria;p__Pseudomonadota;c__Alphaproteobacteria;o__Rhizobiales;f__Rhizobiaceae;g__JAALLB01;s__	taxonomic classification defined by topology and ANI	classification based on placement in class-level tree	GCA_017643495,1, s__JAALLB01 sp017643495, 95,0, 76,32, 0,049; GCA_021775415,1, s__JAALLB01 sp021775415, 95,0, 76,26, 0,051; GCA_021775455,1, s__JAALLB01 sp021775455, 95,0, 75,86, 0,05	93.9	11	0.98919	Genome not assigned to closest species as it falls outside its pre-defined ANI radius	0.0266342	0.426197	14.4935	10.1443	0.00622274	0.0124804	0.0297086	0.0070888	3.14327	5.78311
Bin24	Bin24_r	d__Bacteria;p__Pseudomonadota;c__Gammaproteobacteria;o__Burkholderiales;f__Nitrosomonadaceae;g__GCA-2721545;s__GCA-2721545 sp905612245	d__Bacteria;p__Proteobacteria;c__Gammaproteobacteria;o__Burkholderiales;f__Nitrosomonadaceae;g__GCA-2721545;s__	0.0245899	1431772	118	63966	17849	1467	0.881249	86.2	0.2	GCA_905612245,1	95	d__Bacteria;p__Pseudomonadota;c__Gammaproteobacteria;o__Burkholderiales;f__Nitrosomonadaceae;g__GCA-2721545;s__GCA-2721545 sp905612245	96.94	0.741	d__Bacteria;p__Pseudomonadota;c__Gammaproteobacteria;o__Burkholderiales;f__Nitrosomonadaceae;g__GCA-2721545;s__	taxonomic classification defined by topology and ANI	topological placement and ANI have congruent species assignments	GCA_014237605,1, s__GCA-2721545 sp014237605, 95,0, 91,21, 0,815; GCA_002721545,1, s__GCA-2721545 sp002721545, 95,0, 80,34, 0,663; GCA_004525885,1, s__GCA-2721545 sp004525885, 95,0, 79,11, 0,459; GCA_024644425,1, s__GCA-2721545 sp024644425, 95,0, 77,27, 0,247; GCA_003230615,1, s__GCA-2721545 sp003230615, 95,0, 77,21, 0,327; GCA_004356775,1, s__GCA-2721545 sp004356775, 95,0, 77,18, 0,3	86.02	11	N/A	Genome not assigned to closest species as it falls outside its pre-defined ANI radius	0.875104	0.0601283	0.123607	0.00815795	12.0796	0.0996667	0.484138	2.02556	1.9695	4.14069
Bin25	Bin25_r	d__Bacteria;p__Pseudomonadota;c__Gammaproteobacteria;o__Woeseiales;f__Woeseiaceae;g__SZUA-117;s__	d__Bacteria;p__Proteobacteria;c__Gammaproteobacteria;o__Woeseiales;f__Woeseiaceae;g__SZUA-117;s__	0.015514	2837585	170	78004	24306	2746	0.881995	83	0.6	GCA_018701055,1	95	d__Bacteria;p__Pseudomonadota;c__Gammaproteobacteria;o__Woeseiales;f__Woeseiaceae;g__SZUA-117;s__SZUA-117 sp018701055	84.31	0.605	d__Bacteria;p__Pseudomonadota;c__Gammaproteobacteria;o__Woeseiales;f__Woeseiaceae;g__SZUA-117;s__	taxonomic classification defined by topology and ANI	classification based on placement in class-level tree	GCA_021773135,1, s__SZUA-117 sp021773135, 95,0, 77,82, 0,122; GCA_905480255,1, s__SZUA-117 sp905480255, 95,0, 76,76, 0,053; GCA_024640315,1, s__SZUA-117 sp024640315, 95,0, 76,69, 0,067; GCA_024640345,1, s__SZUA-117 sp024640345, 95,0, 76,46, 0,098; GCA_003229095,1, s__SZUA-117 sp003229095, 95,0, 76,35, 0,066; GCA_003645495,1, s__SZUA-117 sp003645495, 95,0, 76,16, 0,046; GCA_913031125,1, s__SZUA-11…	98.27	11	0.98136	N/A	0.247976	0.229515	3.51094	0.0156179	1.97129	0.160095	0.134206	4.03495	1.28807	1.66384
Bin26	Bin26_r	d__Bacteria;p__Pseudomonadota;c__Gammaproteobacteria;o__Arenicellales;f__LS-SOB;g__JAHRAW01;s__	d__Bacteria;p__Proteobacteria;c__Gammaproteobacteria;o__Arenicellales;f__LS-SOB;g__;s__	0.0437217	1714107	106	221566	38247	1666	0.905319	86.9	1.9	GCA_020027415,1	95	d__Bacteria;p__Pseudomonadota;c__Gammaproteobacteria;o__Arenicellales;f__LS-SOB;g__JAHRAW01;s__JAHRAW01 sp020027415	76.3	0.082	d__Bacteria;p__Pseudomonadota;c__Gammaproteobacteria;o__Arenicellales;f__LS-SOB;g__JAHRAW01;s__	taxonomic classification defined by topology and ANI	classification based on placement in class-level tree	N/A	93.25	11	0.87821	N/A	0.0697681	0.291104	0.55656	0.0276661	0.00698499	1.36593	7.13008	0.00574551	1.18173	2.44751
Bin27	Bin27_r	d__Bacteria;p__Pseudomonadota;c__Gammaproteobacteria;o__AqS2;f__AqS2;g__AqS2;s__	d__Bacteria;p__Proteobacteria;c__Gammaproteobacteria;o__AqS2;f__AqS2;g__;s__	0.0183473	1523472	75	154491	33588	1524	0.943329	83.2	1.2	GCA_001750625,1	95	d__Bacteria;p__Pseudomonadota;c__Gammaproteobacteria;o__AqS2;f__AqS2;g__AqS2;s__AqS2 sp001750625	78.03	0.04	d__Bacteria;p__Pseudomonadota;c__Gammaproteobacteria;o__AqS2;f__AqS2;g__AqS2;s__	taxonomic classification defined by topology and ANI	classification based on placement in class-level tree	N/A	86.24	11	0.8552	N/A	0.00706869	0.0511439	0.42342	0.00773526	7.00402	0.0107956	0.0110275	0.00233472	0.939693	2.45457
Bin28	Bin28_r	d__Bacteria;p__Pseudomonadota;c__Gammaproteobacteria;o__AqS2;f__AqS2;g__JAHZKE01;s__	d__Bacteria;p__Proteobacteria;c__Gammaproteobacteria;o__AqS2;f__;g__;s__	0.049602	2595057	398	57367	12681	2553	0.873988	88.2	1.5	GCA_022600535,1	95	d__Bacteria;p__Pseudomonadota;c__Gammaproteobacteria;o__AqS2;f__AqS2;g__JAHZKE01;s__JAHZKE01 sp022600535	76.43	0.066	d__Bacteria;p__Pseudomonadota;c__Gammaproteobacteria;o__AqS2;f__AqS2;g__JAHZKE01;s__	taxonomic classification defined by topology and ANI	classification based on placement in class-level tree	N/A	85.16	11	0.87056	N/A	0.0548022	0.0665029	0.178505	0.0137437	1.53466	0.0600355	0.0941781	3.2256	0.653503	1.15851
Bin30	Bin30_r	d__Bacteria;p__SAR324;c__SAR324;o__SAR324;f__GCA-2753255;g__JADGAV01;s__	d__Bacteria;p__SAR324;c__SAR324;o__SAR324;f__GCA-2753255;g__;s__	0.0163792	4244267	123	170234	44300	3944	0.900375	81.2	0	GCA_015231825,1	95	d__Bacteria;p__SAR324;c__SAR324;o__SAR324;f__GCA-2753255;g__JADGAV01;s__JADGAV01 sp015231825	76.87	0.23	d__Bacteria;p__SAR324;c__SAR324;o__SAR324;f__GCA-2753255;g__JADGAV01;s__	taxonomic classification defined by topology and ANI	classification based on placement in class-level tree	N/A	83.95	11	0.9003	N/A	0.0120789	0.00499139	0	6.01579	0.00202525	0.00823276	0.00289081	0.000293483	0.755788	2.12537
Bin31	Bin31_r	d__Bacteria;p__SAR324;c__SAR324;o__XYD2-FULL-50-16;f__;g__;s__	d__Bacteria;p__SAR324;c__SAR324;o__;f__;g__;s__	0.0196665	1751147	130	53969	21390	1708	0.932302	87	1.3	GCA_016735295,1	95	d__Bacteria;p__SAR324;c__SAR324;o__XYD2-FULL-50-16;f__JAERRU01;g__JAERRU01;s__JAERRU01 sp016735295	74.8	0.016	d__Bacteria;p__SAR324;c__SAR324;o__XYD2-FULL-50-16;f__;g__;s__	taxonomic classification defined by topology and ANI	classification based on placement in class-level tree	N/A	83.26	11	0.62183	N/A	0.00319823	0.0247044	0.0481917	0.282612	1.66772	0.00942006	0.0105675	2.17888	0.528163	0.876699
Bin32	Bin32_r	d__Bacteria;p__Pseudomonadota;c__Gammaproteobacteria;o__AqS2;f__AqS2;g__JAHRAH01;s__	d__Bacteria;p__Proteobacteria;c__Gammaproteobacteria;o__AqS2;f__;g__;s__	0.0189168	1655220	169	58066	13139	1654	0.92304	87.4	1.5	GCA_020027345,1	95	d__Bacteria;p__Pseudomonadota;c__Gammaproteobacteria;o__AqS2;f__AqS2;g__JAHRAH01;s__JAHRAH01 sp020027345	76	0.114	d__Bacteria;p__Pseudomonadota;c__Gammaproteobacteria;o__AqS2;f__AqS2;g__JAHRAH01;s__	taxonomic classification defined by topology and ANI	classification based on placement in class-level tree	N/A	88.2	11	0.84438	N/A	0.00171723	0.0439299	0.193204	0.00189809	3.39244	0.00354054	0.00374576	0.000774112	0.455157	1.18867
Bin33	Bin33_r	d__Bacteria;p__Bdellovibrionota;c__Bdellovibrionia;o__Bdellovibrionales;f__JACOND01;g__JACOND01;s__	d__Bacteria;p__Bdellovibrionota;c__Bdellovibrionia;o__Bdellovibrionales;f__JACOND01;g__;s__	0.0149109	1261749	53	159026	40945	1124	0.894055	85.9	0	GCA_014323935,1	95	d__Bacteria;p__Bdellovibrionota;c__Bdellovibrionia;o__Bdellovibrionales;f__JACOND01;g__JACOND01;s__JACOND01 sp014323935	77.03	0.071	d__Bacteria;p__Bdellovibrionota;c__Bdellovibrionia;o__Bdellovibrionales;f__JACOND01;g__JACOND01;s__	taxonomic classification defined by topology and ANI	classification based on placement in class-level tree	N/A	86.87	11	0.86941	N/A	0	0.0104689	0.1666	0.00775553	2.52286	0.00976961	0.0033859	0.13882	0.357458	0.877491
Bin05	Bin05_r	d__Bacteria;p__Pseudomonadota;c__Alphaproteobacteria;o__Rhodobacterales;f__Rhodobacteraceae;g__Amylibacter;s__	d__Bacteria;p__Proteobacteria;c__Alphaproteobacteria;o__Rhodobacterales;f__Rhodobacteraceae;g__Amylibacter;s__	0.0204787	2622507	213	73786	18346	2781	0.883614	94.4	1	N/A	N/A	N/A	N/A	N/A	d__Bacteria;p__Pseudomonadota;c__Alphaproteobacteria;o__Rhodobacterales;f__Rhodobacteraceae;g__Amylibacter;s__	ANI	classification based on placement in class-level tree	GCA_016764475,1, s__Amylibacter sp016764475, 95,0, 78,12, 0,326; GCA_913061275,1, s__Amylibacter sp913061275, 95,0, 77,96, 0,278; GCA_021775355,1, s__Amylibacter sp021775355, 95,0, 77,93, 0,41; GCA_021775375,1, s__Amylibacter sp021775375, 95,0, 77,8, 0,296; GCF_009184395,1, s__Amylibacter sp009184395, 95,0, 77,59, 0,207; GCA_900197625,1, s__Amylibacter sp900197625, 95,0, 77,45, 0,035; GCA_0001537…	89.65	11	0.95843	N/A	0.750772	8.86434	74.2157	0.918047	0.0804221	3.55528	1.63194	0.0702846	11.2608	25.6036
Bin16	Bin16_r	d__Bacteria;p__Pseudomonadota;c__Gammaproteobacteria;o__Pseudomonadales;f__Halieaceae;g__;s__	d__Bacteria;p__Proteobacteria;c__Gammaproteobacteria;o__Pseudomonadales;f__;g__;s__	0.0100435	2667194	97	91304	43898	2634	0.882691	93.7	0.5	N/A	N/A	N/A	N/A	N/A	d__Bacteria;p__Pseudomonadota;c__Gammaproteobacteria;o__Pseudomonadales;f__Halieaceae;g__;s__	taxonomic novelty determined using RED	classification based on placement in class-level tree	N/A	90.25	11	0.77134	N/A	0.0222335	42.1216	0	0.0026688	0.00188761	0	0.00531212	0.000602387	5.26928	14.8906
Bin17	Bin17_r	d__Bacteria;p__Pseudomonadota;c__Gammaproteobacteria;o__Burkholderiales;f__Methylophilaceae;g__GCA-2401735;s__	d__Bacteria;p__Proteobacteria;c__Gammaproteobacteria;o__Burkholderiales;f__Methylophilaceae;g__GCA-2401735;s__	0.00934056	1857289	42	143475	81113	1977	0.90894	96.8	0.4	N/A	N/A	N/A	N/A	N/A	d__Bacteria;p__Pseudomonadota;c__Gammaproteobacteria;o__Burkholderiales;f__Methylophilaceae;g__GCA-2401735;s__	taxonomic novelty determined using RED	classification based on placement in class-level tree	N/A	95.71	11	0.94523	N/A	20.1646	0.0078648	0	0.134918	0.00235988	0.479361	11.4054	0.000890666	4.02443	7.62866
Bin23	Bin23_r	d__Bacteria;p__Bdellovibrionota;c__Bdellovibrionia;o__Bdellovibrionales;f__UBA6776;g__;s__	d__Bacteria;p__Bdellovibrionota;c__Bdellovibrionia;o__Bdellovibrionales;f__;g__;s__	0.0152566	1607604	46	108784	54562	1478	0.902269	93.5	0	N/A	N/A	N/A	N/A	N/A	d__Bacteria;p__Bdellovibrionota;c__Bdellovibrionia;o__Bdellovibrionales;f__UBA6776;g__;s__	taxonomic novelty determined using RED	classification based on placement in class-level tree	N/A	94.2	11	0.79498	N/A	9.90691	0.382665	0.0179047	0.00295763	0	0.00829464	0.000765799	3.93663	1.78202	3.55339
Bin29	Bin29_r	d__Bacteria;p__Pseudomonadota;c__Gammaproteobacteria;o__UBA4486;f__UBA4486;g__;s__	d__Bacteria;p__Proteobacteria;c__Gammaproteobacteria;o__UBA4486;f__UBA4486;g__;s__	0.0190423	1478259	91	60715	25038	1459	0.910512	85.5	0	N/A	N/A	N/A	N/A	N/A	d__Bacteria;p__Pseudomonadota;c__Gammaproteobacteria;o__UBA4486;f__UBA4486;g__;s__	taxonomic novelty determined using RED	classification based on placement in class-level tree	N/A	96.35	11	0.89161	N/A	0.00534502	0.0190009	0	0.00603781	2.74506	0.00944592	0.105908	2.00165	0.611556	1.10594
Bin34	Bin34_r	d__Bacteria;p__Pseudomonadota;c__Gammaproteobacteria;o__UBA4486;f__UBA4486;g__;s__	d__Bacteria;p__Proteobacteria;c__Gammaproteobacteria;o__UBA4486;f__UBA4486;g__;s__	0.0186904	1656691	71	105936	32074	1586	0.906535	82	0.2	N/A	N/A	N/A	N/A	N/A	d__Bacteria;p__Pseudomonadota;c__Gammaproteobacteria;o__UBA4486;f__UBA4486;g__;s__	taxonomic novelty determined using RED	classification based on placement in class-level tree	N/A	92.39	11	0.89124	N/A	0.0134851	0.0107686	0.0571234	0.00259013	2.03086	0.0133992	0.0168644	0.584381	0.341184	0.711003
Bin35	Bin35_r	d__Bacteria;p__Pseudomonadota;c__Alphaproteobacteria;o__GM7ARS4;f__;g__;s__	d__Bacteria;p__Proteobacteria;c__Alphaproteobacteria;o__c;f__;g__;s__	0.0161769	914523	185	22214	5781	1055	0.960292	75.3	0.5	N/A	N/A	N/A	N/A	N/A	d__Bacteria;p__Pseudomonadota;c__Alphaproteobacteria;o__GM7ARS4;f__;g__;s__	taxonomic novelty determined using RED	classification based on placement in class-level tree	N/A	56.84	11	0.58679	N/A	0.000568887	0.0119072	0	0.00308355	1.28385	0.0146615	0.00663243	0.411741	0.216556	0.454036
Bin36	Bin36_r	d__Bacteria;p__Pseudomonadota;c__Alphaproteobacteria;o__Parvibaculales;f__RS24;g__JAHEGN01;s__	d__Bacteria;p__Proteobacteria;c__Alphaproteobacteria;o__Parvibaculales;f__RS24;g__UBA8337;s__	0.0166077	1689940	68	176312	41359	1715	0.899818	86.6	0.2	N/A	N/A	N/A	N/A	N/A	d__Bacteria;p__Pseudomonadota;c__Alphaproteobacteria;o__Parvibaculales;f__RS24;g__JAHEGN01;s__	taxonomic novelty determined using RED	classification based on placement in class-level tree	N/A	87.13	11	0.91368	N/A	0.00512159	0.0119109	0.208503	0.00223461	0.223997	0.00833651	0.00760322	0.653628	0.140167	0.228037
Bin37	Bin37_r	d__Bacteria;p__Pseudomonadota;c__Gammaproteobacteria;o__;f__;g__;s__	d__Bacteria;p__Proteobacteria;c__Gammaproteobacteria;o__LLD-282;f__LLD-282;g__;s__	0.0236653	1478925	169	65220	12168	1549	0.946469	81.1	0.5	N/A	N/A	N/A	N/A	N/A	d__Bacteria;p__Pseudomonadota;c__Gammaproteobacteria;o__;f__;g__;s__	taxonomic novelty determined using RED	classification based on placement in class-level tree	N/A	79.9	11	0.5121	N/A	0.0200011	0.0390607	0.126219	0.720624	0.00879848	0.0845903	0.0538119	0.0125394	0.133206	0.240681
Bin20-AOA/Bin24.AOB																										0.157991	38.9093	32.8067	2.27862	1.08217	0.694642	0.114319	2.44082	9.81057	16.1823

## Sheet: Table S10
Supplementary Table S10. Gene numbers involved in symbiosis, environmental adaptations, and carbohydrate-active enzymes (CAZy) detected in the genome of MAGs obtained from sponge metagenomes.
Family	Name	Activities in Family	Bin03	Bin05	Bin07	Bin08	Bin09	Bin10	Bin14	Bin16	Bin17	Bin18	Bin19	Bin20	Bin21	Bin23	Bin24	Bin25	Bin26	Bin27	Bin28	Bin29	Bin30	Bin31	Bin32	Bin33	Bin34	Bin35	Bin36	Bin37
-	CRISPR-Cas	-	0	3	15	0	0	0	0	0	1	0	3	0	0	4	0	3	1	1	15	0	1	0	0	0	1	0	0	3
-	R-M system	-	5	9	46	7	5	8	2	24	9	3	17	2	5	20	2	14	9	12	57	12	16	1	5	6	16	4	7	5
-	Type I TA system	-	0	0	0	0	0	0	1	0	0	0	0	0	0	0	0	1	0	0	0	0	0	0	0	0	0	0	0	0
-	Branched-chain amino acid transport system	-	0	7	49	30	0	16	0	26	6	0	0	15	0	5	0	5	6	15	15	0	21	27	1	5	0	17	4	0
-	TRAP-type transport system	-	1	0	6	2	0	2	0	2	5	0	0	1	0	0	0	1	5	0	6	2	1	7	1	0	0	0	0	0
-	Type II TA system	-	5	1	2	3	1	0	7	2	24	0	6	2	10	14	2	0	24	0	11	0	6	40	2	21	0	4	4	1
-	Type IV TA system	-	0	0	0	1	0	1	1	0	1	1	1	0	1	1	1	1	1	1	1	1	1	1	1	1	0	1	1	0
-	Type II secretion systems	-	0	0	0	0	0	1	0	0	0	0	1	0	0	1	0	1	0	0	0	1	0	0	0	0	1	0	0	0
-	Type III secretion systems	-	0	0	0	0	0	0	0	0	0	0	0	0	0	0	0	0	0	0	0	0	0	0	0	0	0	1	0	0
-	Type IV secretion systems	-	0	0	0	0	0	0	0	0	0	0	1	0	0	0	0	0	0	0	0	0	0	0	0	0	0	0	0	0
-	Cold shock proteins	-	4	4	4	4	4	4	3	4	3	3	2	1	3	1	1	2	2	0	0	2	4	0	1	0	1	0	2	0
-	DNA replication and repair	-	2	1	2	2	2	1	2	2	1	2	2	1	2	1	1	1	1	1	1	1	1	1	1	1	1	1	1	1
-	Osmotic stress/salt adaptation	-	0	11	18	9	7	5	24	1	2	6	9	0	19	4	1	10	11	4	15	9	3	4	8	4	3	0	6	1
-	Oxidative stress	-	2	1	1	1	1	1	1	1	1	1	1	1	1	1	1	0	1	1	1	0	1	1	1	1	0	1	1	1
-	Protein folding	-	3	2	2	2	3	2	2	2	2	2	2	2	2	3	5	2	2	2	3	2	5	2	2	2	2	2	2	2
-	Toxin/Antitoxin modules	-	0	2	1	0	1	1	0	1	2	0	0	0	0	1	0	0	0	0	0	0	0	2	0	0	0	0	0	0
-	Translation and transcription factors	-	3	2	3	3	3	3	4	3	3	3	1	1	3	3	3	3	3	3	3	3	3	3	1	3	4	2	3	4
GT2	GlycosylTransferase Family 2	cellulose synthase (EC 2.4.1.12); chitin synthase (EC 2.4.1.16); dolichyl-phosphate β-D-mannosyltransferase (EC 2.4.1.83); dolichyl-phosphate β-glucosyltransferase (EC 2.4.1.117); N-acetylglucosaminyltransferase (EC 2.4.1.-); N-acetylgalactosaminyltransferase (EC 2.4.1.-); hyaluronan synthase (EC 2.4.1.212); chitin oligosaccharide synthase (EC 2.4.1.-); β-1,3-glucan synthase (EC 2.4.1.34); β-1,4-…	6	1	4	1	3	2	3	2	2	1	4	3	3	4	5	0	4	5	10	3	16	16	2	5	4	0	4	4
GT4	GlycosylTransferase Family 4	sucrose synthase (EC 2.4.1.13); sucrose-phosphate synthase (EC 2.4.1.14); α-glucosyltransferase (EC 2.4.1.52); lipopolysaccharide N-acetylglucosaminyltransferase (EC 2.4.1.56); phosphatidylinositol α-mannosyltransferase (EC 2.4.1.57); GDP-Man: Man1GlcNAc2-PP-dolichol α-1,3-mannosyltransferase (EC 2.4.1.132); GDP-Man: Man3GlcNAc2-PP-dolichol/Man4GlcNAc2-PP-dolichol α-1,2-mannosyltransferase (EC 2.…	2	3	4	0	1	5	8	2	3	3	1	0	4	1	0	2	3	0	5	1	8	8	2	0	3	0	3	2
GH23	Glycoside Hydrolase Family 23	lysozyme type G (EC 3.2.1.17); peptidoglycan lyase (EC 4.2.2.n1) also known in the literature as peptidoglycan lytic transglycosylase; chitinase (EC 3.2.1.14)	2	2	3	3	2	2	3	3	4	2	1	0	0	4	2	3	0	2	1	2	6	6	2	4	1	1	1	1
GT51	GlycosylTransferase Family 51	murein polymerase (EC 2.4.1.129).	3	3	2	3	1	2	1	2	2	1	2	0	4	2	1	1	1	1	1	1	3	3	0	1	2	2	2	1
AA3	Auxiliary Activity Family 3	cellobiose dehydrogenase (EC 1.1.99.18); glucose 1-oxidase (EC 1.1.3.4); aryl alcohol oxidase (EC 1.1.3.7); alcohol oxidase (EC 1.1.3.13); pyranose oxidase (EC 1.1.3.10); glucose 1-dehydrogenase (FAD, quinone) (EC 1.1.5.9); pyranose dehydrogenase (EC 1.1.99.29); oligosaccharide dehydrogenase (FAD) (EC 1.1.5.-)	0	3	5	2	1	2	8	1	0	0	2	0	4	0	0	0	0	3	3	0	0	0	2	0	1	0	1	0
GT9	GlycosylTransferase Family 9	lipopolysaccharide N-acetylglucosaminyltransferase (EC 2.4.1.56); heptosyltransferase (EC 2.4.-.-).	5	0	2	0	3	2	1	2	2	2	0	0	0	1	0	0	2	2	0	0	4	4	0	0	1	0	1	1
GH3	Glycoside Hydrolase Family 3	β-glucosidase (EC 3.2.1.21); xylan 1,4-β-xylosidase (EC 3.2.1.37); β-glucosylceramidase (EC 3.2.1.45); β-N-acetylhexosaminidase (EC 3.2.1.52); α-L-arabinofuranosidase (EC 3.2.1.55); glucan 1,4-β-glucosidase (EC 3.2.1.74); isoprimeverose-producing oligoxyloglucan hydrolase (EC 3.2.1.120); coniferin β-glucosidase (EC 3.2.1.126); exo-1,3-1,4-glucanase (EC 3.2.1.-); β-N-acetylglucosaminide phosphoryl…	1	1	1	1	1	1	1	0	1	1	4	0	2	1	1	1	1	1	2	1	0	0	1	1	1	0	1	1
CE4	Carbohydrate Esterase Family 4	acetyl xylan esterase (EC 3.1.1.72); chitin deacetylase (EC 3.5.1.41); chitooligosaccharide deacetylase (EC 3.5.1.-); peptidoglycan GlcNAc deacetylase (EC 3.5.1.-); peptidoglycan N-acetylmuramic acid deacetylase (EC 3.5.1.-).	0	1	3	1	1	0	6	0	0	0	1	0	5	0	0	2	0	0	0	0	3	3	1	0	0	0	0	0
GT28	GlycosylTransferase Family 28	1,2-diacylglycerol 3-β-galactosyltransferase (EC 2.4.1.46); 1,2-diacylglycerol 3-β-glucosyltransferase (EC 2.4.1.157); UDP-GlcNAc: Und-PP-MurAc-pentapeptide β-N-acetylglucosaminyltransferase (EC 2.4.1.227); digalactosyldiacylglycerol synthase (EC 2.4.1.241)	1	1	1	1	1	1	1	1	1	1	1	0	1	1	1	1	1	1	1	1	1	1	1	1	1	1	1	1
GT30	GlycosylTransferase Family 30	CMP-β-KDO: α-3-deoxy-D-manno-octulosonic-acid (KDO) transferase (EC 2.4.99.-).	2	2	1	3	1	1	1	1	1	1	1	0	1	1	0	1	1	1	1	1	1	1	1	0	0	1	0	1
GH103	Glycoside Hydrolase Family 103	peptidoglycan lytic transglycosylase (EC 3.2.1.-)	0	1	1	3	1	1	1	1	1	1	1	0	2	0	1	1	1	1	1	1	0	0	1	0	1	1	1	1
GT19	GlycosylTransferase Family 19	lipid-A-disaccharide synthase (EC 2.4.1.182).	1	1	1	1	1	1	1	1	1	1	1	0	1	1	0	1	1	1	1	1	1	1	1	0	1	1	1	1
CE11	Carbohydrate Esterase Family 11	UDP-3-0-acyl N-acetylglucosamine deacetylase (EC 3.5.1.108).	1	1	1	1	1	2	1	1	1	1	1	0	1	1	0	1	1	1	1	1	0	0	1	0	1	1	1	1
GH102	Glycoside Hydrolase Family 102	peptidoglycan lytic transglycosylase (EC 3.2.1.-)	1	0	1	1	0	0	1	0	1	0	1	0	1	0	1	0	0	0	0	0	1	1	1	0	0	1	0	0
GH109	Glycoside Hydrolase Family 109	α-N-acetylgalactosaminidase (EC 3.2.1.49); β-N-acetylhexosaminidase (EC 3.2.1.52)	0	1	0	0	1	0	0	0	0	0	0	0	0	0	0	4	0	1	1	0	2	2	0	0	0	0	0	0
AA1	Auxiliary Activity Family 1	Laccase / p-diphenol:oxygen oxidoreductase / ferroxidase (EC 1.10.3.2); ; ferroxidase (EC 1.10.3.-); Laccase-like multicopper oxidase (EC 1.10.3.-)	0	0	0	1	1	0	2	0	0	0	0	0	0	0	0	0	0	0	0	1	0	0	1	1	1	0	1	1
AA6	Auxiliary Activity Family 6	1,4-benzoquinone reductase (EC. 1.6.5.6)	0	0	1	0	1	1	0	1	1	1	0	0	0	0	0	1	1	0	0	1	0	0	0	0	0	0	0	1
CBM50	Carbohydrate-Binding Module Family 50	Modules of approx. 50 residues found attached to various enzymes from families GH18, GH19, GH23, GH24, GH25 and GH73, i.e. enzymes cleaving either chitin or peptidoglycan. Binding to chitopentaose demonstrated in the case of Pteris ryukyuensis chitinase A [Ohnuma T et al. (2008) J. Biol. Chem. 283:5178-87 (PMID: 18083709)]. CBM50 modules are also found in a multitude of other enzymes targeting th…	0	0	0	2	1	1	0	1	1	1	0	0	0	0	0	2	0	0	0	1	0	0	0	0	0	0	0	0
GT1	GlycosylTransferase Family 1	UDP-glucuronosyltransferase (EC 2.4.1.17); zeatin O-β-xylosyltransferase (EC 2.4.2.40); 2-hydroxyacylsphingosine 1-β-galactosyltransferase (EC 2.4.1.45); N-acylsphingosine galactosyltransferase (EC 2.4.1.47); flavonol 3-O-glucosyltransferase (EC 2.4.1.91); anthocyanidin 3-O-glucosyltransferase (EC 2.4.1.115); sinapate 1-glucosyltransferase (EC 2.4.1.120); indole-3-acetate β-glucosyltransferase (E…	0	2	1	0	0	0	2	0	0	0	0	1	1	0	0	0	0	0	0	0	1	1	0	0	0	0	0	0
AA2	Auxiliary Activity Family 2	manganese peroxidase (EC 1.11.1.13); versatile peroxidase (EC 1.11.1.16); lignin peroxidase (EC 1.11.1.14); peroxidase (EC 1.11.1.-); cytochrome-c peroxidase (EC 1.11.1.5); ascorbate peroxidase (EC 1.11.1.11)	0	0	0	1	0	1	0	0	1	0	1	0	1	0	0	0	0	0	1	0	0	0	0	0	1	0	1	0
AA4	Auxiliary Activity Family 4	AA3 enzymes belong to the glucose-methanol-choline (GMC) oxidoreductases family. AA3 enzymes are flavoproteins containing a flavin-adenine dinucleotide (FAD)-binding domain. Family AA3 can be divided into 4 subfamilies: AA3_1 (mostly cellobiose dehydrogenases), AA3_2 (including both aryl alcohol oxidase and glucose 1-oxidase), AA3_3 (alcohol oxidase) and AA3_4 (pyranose 2-oxidase).	0	1	1	0	0	1	1	0	0	0	1	0	0	0	1	0	0	0	0	0	1	1	0	0	0	0	0	0
GT22	GlycosylTransferase Family 22	Dol-P-Man: Man6GlcNAc2-PP-Dol α-1,2-mannosyltransferase (EC 2.4.1.259); Dol-P-Man: Man8GlcNAc2-PP-Dol α-1,2-mannosyltransferase (EC 2.4.1.261); Dol-P-Man: Man2-GlcNAc-phosphatidylinositol α-1,2-mannosyltransferase (EC 2.4.1.-); Dol-P-Man: Man3-GlcNAc-phosphatidylinositol α-1,2-mannosyltransferase (EC 2.4.1.-)	0	0	0	0	0	0	0	0	0	0	0	0	0	0	0	0	1	2	4	0	0	0	1	0	0	0	0	0
GT83	GlycosylTransferase Family 83	undecaprenyl phosphate-α-L-Ara4N: 4-amino-4-deoxy-β-L-arabinosyltransferase (EC 2.4.2.43); dodecaprenyl phosphate-β-galacturonic acid: lipopolysaccharide core α-galacturonosyl transferase (EC 2.4.1.-)	0	0	0	0	1	0	1	0	0	0	2	0	0	0	0	0	0	0	0	0	2	2	0	0	0	0	0	0
CE9	Carbohydrate Esterase Family 9	N-acetylglucosamine 6-phosphate deacetylase (EC 3.5.1.25); N-acetylgalactosamine 6-phosphate deacetylase (EC 3.5.1.80)	0	1	0	0	0	0	0	0	0	0	0	0	0	0	0	2	0	2	0	0	1	1	0	0	0	0	0	0
CE1	Carbohydrate Esterase Family 1	acetyl xylan esterase (EC 3.1.1.72); cinnamoyl esterase (EC 3.1.1.-); feruloyl esterase (EC 3.1.1.73); carboxylesterase (EC 3.1.1.1); S-formylglutathione hydrolase (EC 3.1.2.12); diacylglycerol O-acyltransferase (EC 2.3.1.20); trehalose 6-O-mycolyltransferase (EC 2.3.1.122)	0	1	0	1	3	0	0	0	0	0	0	0	1	0	0	0	0	0	0	0	0	0	0	0	0	0	0	0
GT25	GlycosylTransferase Family 25	lipopolysaccharide β-1,4-galactosyltransferase (EC 2.4.1.-); β-1,3-glucosyltransferase (EC 2.4.1.-); β-1,2-glucosyltransferase (EC 2.4.1.-); β-1,2-galactosyltransferase (EC 2.4.1.-); LPS β-1,4-galactosyltransferase (EC 2.4.1.-); occidiofungin β-xylosyltransferase (EC 2.4.2.-); UDP-Gal:procollagen β-galactosyltransferase (EC 2.4.1.50)	0	2	2	0	0	0	0	0	0	0	0	0	0	0	0	0	1	0	0	0	0	0	1	0	0	0	0	0
CE14	Carbohydrate Esterase Family 14	N-acetyl-1-D-myo-inosityl-2-amino-2-deoxy-α-D-glucopyranoside deacetylase (EC 3.5.1.89); diacetylchitobiose deacetylase (EC 3.5.1.-); mycothiol S-conjugate amidase (EC 3.5.1.-)	0	0	0	0	0	0	1	0	0	0	0	0	0	0	0	0	0	0	0	0	2	2	0	0	0	0	0	0
GH13	Glycoside Hydrolase Family 13	α-amylase (EC 3.2.1.1); pullulanase (EC 3.2.1.41); cyclomaltodextrin glucanotransferase (EC 2.4.1.19); cyclomaltodextrinase (EC 3.2.1.54); trehalose-6-phosphate hydrolase (EC 3.2.1.93); oligo-α-glucosidase (EC 3.2.1.10); maltogenic amylase (EC 3.2.1.133); neopullulanase (EC 3.2.1.135); α-glucosidase (EC 3.2.1.20); maltotetraose-forming α-amylase (EC 3.2.1.60); isoamylase (EC 3.2.1.68); glucodextr…	0	0	0	0	0	0	0	0	0	0	3	0	0	0	0	0	0	0	0	0	1	1	0	0	0	0	0	0
GH24	Glycoside Hydrolase Family 24	lysozyme (EC 3.2.1.17)	0	0	0	0	0	0	0	0	0	0	1	0	0	0	1	0	0	0	0	0	0	0	0	0	1	0	1	1
GT105	GlycosylTransferase Family 105	Dol-P-β-D-Man: protein α-D-mannosyltransferase (EC 2.4.1.109);	0	0	0	0	0	0	0	0	0	1	0	0	0	0	0	0	0	0	0	0	2	2	0	0	0	0	0	0
GT2+GT2	GlycosylTransferase Family 2+GlycosylTransferase Family 2	cellulose synthase (EC 2.4.1.12); chitin synthase (EC 2.4.1.16); dolichyl-phosphate β-D-mannosyltransferase (EC 2.4.1.83); dolichyl-phosphate β-glucosyltransferase (EC 2.4.1.117); N-acetylglucosaminyltransferase (EC 2.4.1.-); N-acetylgalactosaminyltransferase (EC 2.4.1.-); hyaluronan synthase (EC 2.4.1.212); chitin oligosaccharide synthase (EC 2.4.1.-); β-1,3-glucan synthase (EC 2.4.1.34); β-1,4-…	0	0	0	0	0	0	0	0	0	0	0	0	0	0	0	0	0	0	1	0	2	2	0	0	0	0	0	0
AA12	Auxiliary Activity Family 12	The pyrroloquinoline quinone-dependent oxidoreductase activity was demonstrated for the CC1G_09525 protein of Coprinopsis cinerea.	0	0	0	0	0	0	0	0	1	0	0	0	0	0	0	0	0	1	1	0	0	0	1	0	0	0	0	0
GT11	GlycosylTransferase Family 11	GDP-L-Fuc: galactoside α-1,2-L-fucosyltransferase (EC 2.4.1.69); GDP-L-Fuc: β-LacNac α-1,3-L-fucosyltransferase (EC 2.4.1.-)	0	1	0	0	0	0	0	0	0	0	0	0	0	0	0	0	0	0	0	0	0	0	0	0	1	0	1	1
CBM48	Carbohydrate-Binding Module Family 48	Modules of approx. 100 residues with glycogen-binding function, appended to GH13 modules. Also found in the beta subunit (glycogen-binding) of AMP-activated protein kinases (AMPK)	0	0	0	0	0	0	0	0	1	0	0	0	0	0	0	0	0	0	0	0	1	1	0	0	0	0	0	0
GH16	Glycoside Hydrolase Family 16	xyloglucan:xyloglucosyltransferase (EC 2.4.1.207); keratan-sulfate endo-1,4-β-galactosidase (EC 3.2.1.103); endo-1,3-β-glucanase / laminarinase (EC 3.2.1.39); endo-1,3(4)-β-glucanase (EC 3.2.1.6); licheninase (EC 3.2.1.73); β-agarase (EC 3.2.1.81); κ-carrageenase (EC 3.2.1.83); xyloglucanase (EC 3.2.1.151); endo-β-1,3-galactanase (EC 3.2.1.181); [retaining] β-porphyranase (EC 3.2.1.178); hyaluron…	0	0	0	0	0	0	0	0	0	0	3	0	0	0	0	0	0	0	0	0	0	0	0	0	0	0	0	0
GH171	Glycoside Hydrolase Family 171	peptidoglycan β-N-acetylmuramidase (EC 3.2.1.92)	1	0	0	0	0	0	0	0	0	0	0	0	0	1	0	0	0	0	0	0	0	0	0	1	0	0	0	0
GH2	Glycoside Hydrolase Family 2	β-galactosidase (EC 3.2.1.23) ; β-mannosidase (EC 3.2.1.25); β-glucuronidase (EC 3.2.1.31); α-L-arabinofuranosidase (EC 3.2.1.55); mannosylglycoprotein endo-β-mannosidase (EC 3.2.1.152); exo-β-glucosaminidase (EC 3.2.1.165); α-L-arabinopyranosidase (EC 3.2.1.-); β-galacturonidase (EC 3.2.1.-); β-xylosidase (EC 3.2.1.37); β-D-galactofuranosidase (EC 3.2.1.146); β-glucosidase (EC 3.2.1.21); β-galac…	0	0	0	0	0	0	0	0	0	0	1	0	0	0	0	0	0	0	0	0	1	1	0	0	0	0	0	0
GH4	Glycoside Hydrolase Family 4	maltose-6-phosphate glucosidase (EC 3.2.1.122); α-glucosidase (EC 3.2.1.20); α-galactosidase (EC 3.2.1.22); 6-phospho-β-glucosidase (EC 3.2.1.86); α-glucuronidase (EC 3.2.1.139); α-galacturonase (EC 3.2.1.67); palatinase (EC 3.2.1.-)	0	0	0	1	0	0	0	0	0	0	0	0	0	0	0	0	0	0	0	0	1	1	0	0	0	0	0	0
GH42	Glycoside Hydrolase Family 42	β-galactosidase (EC 3.2.1.23); α-L-arabinopyranosidase (EC 3.2.1.-)	0	0	0	0	0	0	0	0	0	0	0	0	0	0	0	0	0	1	0	0	1	1	0	0	0	0	0	0
GH73	Glycoside Hydrolase Family 73	lysozyme (EC 3.2.1.17); mannosyl-glycoprotein endo-β-N-acetylglucosaminidase (EC 3.2.1.96); peptidoglycan hydrolase with endo-β-N-acetylglucosaminidase specificity (EC 3.2.1.-)	0	0	0	0	1	0	2	0	0	0	0	0	0	0	0	0	0	0	0	0	0	0	0	0	0	0	0	0
GH82	Glycoside Hydrolase Family 82	Ι-carrageenase (EC 3.2.1.157)	0	0	0	0	0	0	0	0	0	0	3	0	0	0	0	0	0	0	0	0	0	0	0	0	0	0	0	0
GH84	Glycoside Hydrolase Family 84	N-acetyl β-glucosaminidase (EC 3.2.1.52); hyaluronidase (EC 3.2.1.35); [protein]-3-O-(GlcNAc)-L-Ser/Thr β-N-acetylglucosaminidase (EC 3.2.1.169)	0	0	0	0	0	0	0	1	0	0	0	0	0	0	0	0	0	0	0	0	1	1	0	0	0	0	0	0
GT35	GlycosylTransferase Family 35	glycogen or starch phosphorylase (EC 2.4.1.1).	0	0	0	0	0	0	0	0	1	0	0	0	0	0	0	0	0	0	0	0	1	1	0	0	0	0	0	0
GT41	GlycosylTransferase Family 41	UDP-GlcNAc: peptide β-N-acetylglucosaminyltransferase (EC 2.4.1.255); UDP-Glc: peptide N-β-glucosyltransferase (EC 2.4.1.-); GDP-L-Fuc: protein O-α-L-fucosyltransferase (EC 2.4.1.221)	0	0	0	0	0	0	3	0	0	0	0	0	0	0	0	0	0	0	0	0	0	0	0	0	0	0	0	0
GT5	GlycosylTransferase Family 5	UDP-Glc: glycogen glucosyltransferase (EC 2.4.1.11); ADP-Glc: starch glucosyltransferase (EC 2.4.1.21); NDP-Glc: starch glucosyltransferase (EC 2.4.1.242); UDP-Glc: α-1,3-glucan synthase (EC 2.4.1.183) UDP-Glc: α-1,4-glucan synthase (EC 2.4.1.-)	0	0	0	0	0	0	0	0	1	0	0	0	0	0	0	0	0	0	0	0	1	1	0	0	0	0	0	0
CBM66	Carbohydrate-Binding Module Family 66	The CBM66 module, derived from the Bacillus subtilis exo-acting β-fructosidase SacC, targets the terminal fructoside residue of fructans.	0	0	0	0	0	0	0	0	0	0	0	0	0	0	0	0	0	0	0	0	1	1	0	0	0	0	0	0
GH10	Glycoside Hydrolase Family 10	endo-1,4-β-xylanase (EC 3.2.1.8); endo-1,3-β-xylanase (EC 3.2.1.32); tomatinase (EC 3.2.1.-); xylan endotransglycosylase (EC 2.4.2.-); endo-β-1,4-glucanase (EC 3.2.1.4); [retaining] arabinoxylan-specific endo-β-1,4-xylanase (EC 3.2.1.-); oligosaccharide reducing-end xylanase (EC 3.2.1.156)	0	0	0	0	0	0	0	0	0	0	2	0	0	0	0	0	0	0	0	0	0	0	0	0	0	0	0	0
GH108	Glycoside Hydrolase Family 108	N-acetylmuramidase (EC 3.2.1.17)	0	0	0	1	0	0	0	0	0	0	0	0	0	0	0	0	0	0	1	0	0	0	0	0	0	0	0	0
GH116	Glycoside Hydrolase Family 116	β-glucosidase (EC 3.2.1.21); β-xylosidase (EC 3.2.1.37); acid β-glucosidase/β-glucosylceramidase (EC 3.2.1.45); β-N-acetylglucosaminidase (EC 3.2.1.52)	0	0	0	0	0	0	0	0	0	0	0	0	0	0	0	0	0	0	0	0	1	1	0	0	0	0	0	0
GH20	Glycoside Hydrolase Family 20	β-hexosaminidase (EC 3.2.1.52); lacto-N-biosidase (EC 3.2.1.140); β-1,6-N-acetylglucosaminidase (EC 3.2.1.-); β-6-SO3-N-acetylglucosaminidase (EC 3.2.1.-)	0	0	0	0	0	1	0	0	0	0	0	0	0	0	0	0	0	1	0	0	0	0	0	0	0	0	0	0
GH88	Glycoside Hydrolase Family 88	d-4,5-unsaturated β-glucuronyl hydrolase (EC 3.2.1.-); unsaturated chondroitin disaccharide hydrolase (EC 3.2.1.180); gellan tetrasaccharide unsaturated glucuronosyl hydrolase (EC 3.2.1.179)	0	0	0	0	0	0	0	0	0	0	0	0	0	0	0	0	0	0	0	0	1	1	0	0	0	0	0	0
GT104	GlycosylTransferase Family 104	dTDP-β-L-Rhap : arginine α-L-rhamnosyltransferase (EC 2.4.1.-)	0	0	0	0	0	0	0	0	1	0	0	0	0	0	1	0	0	0	0	0	0	0	0	0	0	0	0	0
GT2+GT4	GlycosylTransferase Family 2 +GlycosylTransferase Family 4	cellulose synthase (EC 2.4.1.12); chitin synthase (EC 2.4.1.16); dolichyl-phosphate β-D-mannosyltransferase (EC 2.4.1.83); dolichyl-phosphate β-glucosyltransferase (EC 2.4.1.117); N-acetylglucosaminyltransferase (EC 2.4.1.-); N-acetylgalactosaminyltransferase (EC 2.4.1.-); hyaluronan synthase (EC 2.4.1.212); chitin oligosaccharide synthase (EC 2.4.1.-); β-1,3-glucan synthase (EC 2.4.1.34); β-1,4-…	0	0	0	0	0	0	0	0	0	0	0	0	0	0	0	0	0	0	0	0	1	1	0	0	0	0	0	0
PL12	Polysaccharide Lyase Family 12	heparin-sulfate lyase (EC 4.2.2.8); heparin lyase / heparin lyase I (EC 4.2.2.7)	0	0	0	0	0	0	0	0	0	0	0	0	0	0	0	0	0	0	0	0	1	1	0	0	0	0	0	0
CBM47	Carbohydrate-Binding Module Family 47	Modules of approx 150 residues. Fucose-binding activity demonstrated	0	0	1	0	0	0	0	0	0	0	0	0	0	0	0	0	0	0	0	0	0	0	0	0	0	0	0	0
CBM85	Carbohydrate-Binding Module Family 85	none	0	0	0	0	0	0	0	0	0	0	1	0	0	0	0	0	0	0	0	0	0	0	0	0	0	0	0	0
GH105	Glycoside Hydrolase Family 105	unsaturated rhamnogalacturonyl hydrolase (EC 3.2.1.172); d-4,5-unsaturated β-glucuronyl hydrolase (EC 3.2.1.-); d-4,5-unsaturated α-galacturonidase (EC 3.2.1.-)	0	0	0	0	0	0	0	0	0	0	0	0	0	0	0	0	0	1	0	0	0	0	0	0	0	0	0	0
GH110	Glycoside Hydrolase Family 110	α-galactosidase (EC 3.2.1.22); α-1,3-galactosidase (EC 3.2.1.-)	0	0	0	0	0	0	0	0	0	0	1	0	0	0	0	0	0	0	0	0	0	0	0	0	0	0	0	0
GH150	Glycoside Hydrolase Family 150	Ι-carrageenase (EC 3.2.1.162)	0	0	0	0	0	0	0	0	0	0	1	0	0	0	0	0	0	0	0	0	0	0	0	0	0	0	0	0
GH19	Glycoside Hydrolase Family 19	chitinase (EC 3.2.1.14); lysozyme (EC 3.2.1.17); [reducing end] chitinase (EC 3.2.1.201)	0	0	0	0	0	0	0	0	0	0	0	0	0	0	0	0	0	0	1	0	0	0	0	0	0	0	0	0
GH25	Glycoside Hydrolase Family 25	lysozyme (EC 3.2.1.17)	0	0	0	0	0	0	0	0	0	0	0	0	1	0	0	0	0	0	0	0	0	0	0	0	0	0	0	0
GH31	Glycoside Hydrolase Family 31	α-glucosidase (EC 3.2.1.20); α-galactosidase (EC 3.2.1.22); α-mannosidase (EC 3.2.1.24); α-1,3-glucosidase (EC 3.2.1.84); sucrase-isomaltase (EC 3.2.1.48) (EC 3.2.1.10); α-xylosidase (EC 3.2.1.177); α-glucan lyase (EC 4.2.2.13); isomaltosyltransferase (EC 2.4.1.387); oligosaccharide α-1,4-glucosyltransferase (EC 2.4.1.161); sulfoquinovosidase (EC 3.2.1.199); α-6-glucosyltransferase (EC 2.4.1.24);…	0	0	0	0	0	0	0	0	0	0	0	0	0	0	0	0	0	0	0	0	0	0	0	0	0	0	0	1
GH43	Glycoside Hydrolase Family 43	β-xylosidase (EC 3.2.1.37); α-L-arabinofuranosidase (EC 3.2.1.55); xylanase (EC 3.2.1.8); α-1,2-L-arabinofuranosidase (EC 3.2.1.-); exo-α-1,5-L-arabinofuranosidase (EC 3.2.1.-); [inverting] exo-α-1,5-L-arabinanase (EC 3.2.1.-); β-1,3-xylosidase (EC 3.2.1.72); [inverting] exo-α-1,5-L-arabinanase (EC 3.2.1.-); [inverting] endo-α-1,5-L-arabinanase (EC 3.2.1.99); exo-β-1,3-galactanase (EC 3.2.1.145);…	0	0	0	0	0	0	0	0	0	0	1	0	0	0	0	0	0	0	0	0	0	0	0	0	0	0	0	0
GH51	Glycoside Hydrolase Family 51	endoglucanase (EC 3.2.1.4); endo-β-1,4-xylanase (EC 3.2.1.8); β-xylosidase (EC 3.2.1.37); α-L-arabinofuranosidase (EC 3.2.1.55); cellobiohydrolase (EC 3.2.1.91)	0	0	0	0	0	0	0	1	0	0	0	0	0	0	0	0	0	0	0	0	0	0	0	0	0	0	0	0
GH57	Glycoside Hydrolase Family 57	α-amylase (EC 3.2.1.1); α-galactosidase (EC 3.2.1.22); amylopullulanase (EC 3.2.1.41); cyclomaltodextrinase (EC 3.2.1.54); branching enzyme (EC 2.4.1.18); 4-α-glucanotransferase (EC 2.4.1.25); [retaining] maltogenic α-amylase (EC 3.2.1.133)	0	0	0	0	0	0	0	0	1	0	0	0	0	0	0	0	0	0	0	0	0	0	0	0	0	0	0	0
GH63	Glycoside Hydrolase Family 63	processing α-glucosidase (EC 3.2.1.106); α-1,3-glucosidase (EC 3.2.1.84); α-glucosidase (EC 3.2.1.20); mannosylglycerate α-mannosidase / mannosylglycerate hydrolase (EC 3.2.1.170); glucosylglycerate hydrolase (EC 3.2.1.208)	0	0	0	0	0	0	1	0	0	0	0	0	0	0	0	0	0	0	0	0	0	0	0	0	0	0	0	0
GH65	Glycoside Hydrolase Family 65	α,α-trehalase (EC 3.2.1.28); maltose phosphorylase (EC 2.4.1.8); trehalose phosphorylase (EC 2.4.1.64); kojibiose phosphorylase (EC 2.4.1.230); trehalose-6-phosphate phosphorylase (EC 2.4.1.216); nigerose phosphorylase (EC 2.4.1.279); 3-O-α-glucopyranosyl-L-rhamnose phosphorylase (EC 2.4.1.282); 1,2-α-glucosylglycerol phosphorylase (EC 2.4.1.332); α-glucosyl-1,2-β-galactosyl-L-hydroxylysine α-glu…	0	0	0	0	0	0	0	0	0	0	1	0	0	0	0	0	0	0	0	0	0	0	0	0	0	0	0	0
GH77	Glycoside Hydrolase Family 77	amylomaltase or 4-α-glucanotransferase (EC 2.4.1.25)	0	0	0	0	0	0	0	0	1	0	0	0	0	0	0	0	0	0	0	0	0	0	0	0	0	0	0	0
GH97	Glycoside Hydrolase Family 97	glucoamylase (EC 3.2.1.3); α-glucosidase (EC 3.2.1.20); α-galactosidase (EC 3.2.1.22)	0	0	0	0	0	0	0	0	0	0	1	0	0	0	0	0	0	0	0	0	0	0	0	0	0	0	0	0
GT10	GlycosylTransferase Family 10	galactoside α-1,3/1,4-L-fucosyltransferase (EC 2.4.1.65); galactoside α-1,3-L-fucosyltransferase (EC 2.4.1.152); glycoprotein α-1,3-L-fucosyltransferase (EC 2.4.1.214)	0	1	0	0	0	0	0	0	0	0	0	0	0	0	0	0	0	0	0	0	0	0	0	0	0	0	0	0
GT12	GlycosylTransferase Family 12	[N-acetylneuraminyl]-galactosylglucosylceramide N-acetylgalactosaminyltransferase (EC 2.4.1.92).	0	0	1	0	0	0	0	0	0	0	0	0	0	0	0	0	0	0	0	0	0	0	0	0	0	0	0	0
GT14	GlycosylTransferase Family 14	β-1,3-galactosyl-O-glycosyl-glycoprotein β-1,6-N-acetylglucosaminyltransferase (EC 2.4.1.102); N-acetyllactosaminide β-1,6-N-acetylglucosaminyltransferase (EC 2.4.1.150); protein O-β-xylosyltransferase (EC 2.4.2.26); UDP-GlcA:arabinogalactan β-glucuronosyltransferase (EC 2.4.1.-)	0	0	0	1	0	0	0	0	0	0	0	0	0	0	0	0	0	0	0	0	0	0	0	0	0	0	0	0
GT2+GT83	GlycosylTransferase Family 2 +GlycosylTransferase Family 83	cellulose synthase (EC 2.4.1.12); chitin synthase (EC 2.4.1.16); dolichyl-phosphate β-D-mannosyltransferase (EC 2.4.1.83); dolichyl-phosphate β-glucosyltransferase (EC 2.4.1.117); N-acetylglucosaminyltransferase (EC 2.4.1.-); N-acetylgalactosaminyltransferase (EC 2.4.1.-); hyaluronan synthase (EC 2.4.1.212); chitin oligosaccharide synthase (EC 2.4.1.-); β-1,3-glucan synthase (EC 2.4.1.34); β-1,4-…	0	0	0	0	0	0	0	0	0	0	0	0	0	0	1	0	0	0	0	0	0	0	0	0	0	0	0	0
GT23	GlycosylTransferase Family 23	N-acetyl-β-D-glucosaminide α-1,6-L-fucosyltransferase (EC 2.4.1.68); chitin-oligosaccharide α-1,6-L-fucosyltransferase (EC 2.4.1.-)	0	0	0	0	0	0	0	0	0	0	0	0	0	0	0	0	0	0	0	0	0	0	0	0	0	0	0	1
GT26	GlycosylTransferase Family 26	UDP-ManNAcA: β-N-acetyl mannosaminuronyltransferase (EC 2.4.1.-); UDP-ManNAc: β-N-acetyl-mannosaminyltransferase (EC 2.4.1.-); UDP-Glc: β-1,4-glucosyltransferase (EC 2.4.1.-); UDP-Gal: β-1,4-galactosyltransferase (EC 2.4.1.-)	0	0	0	0	0	0	0	0	0	0	1	0	0	0	0	0	0	0	0	0	0	0	0	0	0	0	0	0
GT32	GlycosylTransferase Family 32	α-1,6-mannosyltransferase (EC 2.4.1.-); α-1,4-N-acetylglucosaminyltransferase (EC 2.4.1.-); α-1,4-N-acetylgalactosaminyltransferase (EC 2.4.1.-); GDP-Man: inositol-phosphorylceramide transferase (EC 2.4.1.-); UDP-Gal: β-galactoside α-1,4-galactosyltransferase (EC 2.4.1.-); UDP-Gal: lactose/N-acetyl-lactosamine α-1,4-galactosyltransferase (EC 2.4.1.-); UDP-Glc: protein α-glucosyltransferase (EC 2.…	0	0	0	1	0	0	0	0	0	0	0	0	0	0	0	0	0	0	0	0	0	0	0	0	0	0	0	0
GT47	GlycosylTransferase Family 47	heparan β-glucuronyltransferase (EC 2.4.1.225); xyloglucan β-galactosyltransferase (EC 2.4.1.-); heparan synthase (EC 2.4.1.-); arabinan α-L-arabinosyltransferase (EC 2.4.2.-).	0	0	0	0	0	0	0	0	0	0	0	0	0	0	0	0	1	0	0	0	0	0	0	0	0	0	0	0
GT66	GlycosylTransferase Family 66	dolichyl-diphosphooligosaccharide - protein glycotransferase (EC 2.4.99.18); undecaprenyl-diphosphooligosaccharide - protein glycotransferase (EC 2.4.99.19)	0	0	0	0	0	0	0	0	0	0	0	1	0	0	0	0	0	0	0	0	0	0	0	0	0	0	0	0
GT76	GlycosylTransferase Family 76	Dol-P-Man: α-1,6-mannosyltransferase (EC 2.4.1.-)	0	0	0	0	0	0	0	0	0	0	0	0	0	0	0	0	1	0	0	0	0	0	0	0	0	0	0	0
GT89	GlycosylTransferase Family 89	β-D-arabinofuranosyl-1-monophosphoryldecaprenol : arabinan β-1,2-arabinofuranosyltransferase (EC 2.4.2.-)	0	0	0	0	0	0	0	0	0	0	0	0	0	0	0	0	0	0	0	0	0	0	0	0	0	1	0	0
GT92	GlycosylTransferase Family 92	UDP-Gal: N-glycan core α-1,6-fucoside β-1,4-galactosyltransferase (EC 2.4.1.-); UDP-Gal: β-galactoside β-1,4-galactosyltransferase (EC 2.4.1.-)	0	0	0	1	0	0	0	0	0	0	0	0	0	0	0	0	0	0	0	0	0	0	0	0	0	0	0	0
PL17	Polysaccharide Lyase Family 17	alginate lyase (EC 4.2.2.3); oligoalginate lyase (EC 4.2.2.26)	0	0	0	0	1	0	0	0	0	0	0	0	0	0	0	0	0	0	0	0	0	0	0	0	0	0	0	0
PL6	Polysaccharide Lyase Family 6	alginate lyase (EC 4.2.2.3); chondroitinase B (EC 4.2.2.19); MG-specific alginate lyase (EC 4.2.2.-); poly(α-L-guluronate) lyase / G-specific alginate lyase (EC 4.2.2.11); oligoalginate lyase / exo-alginate lyase (EC 4.2.2.26)	0	0	0	0	1	0	0	0	0	0	0	0	0	0	0	0	0	0	0	0	0	0	0	0	0	0	0	0
